# Supplementary material for: SVIM: structural variant identification using mapped long reads
Source: Bioinformatics. 2019 Jan 21;35(17):2907–15. doi: 10.1093/bioinformatics/btz041 (PMC6735718; doi:10.1093/bioinformatics/btz041)
Supplement: btz041_Supplementary_Materials [file btz041_supplementary_materials.zip]

Archive with 4 entries (3 files):
- btz041-suppl_data/
- btz041-suppl_data/btz041_Supplementary Table 2.xlsx
- btz041-suppl_data/btz041_Supplementary Material.pdf
- btz041-suppl_data/btz041_Supplementary Table 1.xlsx
