# Supplementary material for: SVIM: structural variant identification using mapped long reads
Source: Bioinformatics. 2019 Jan 21;35(17):2907–15. doi: 10.1093/bioinformatics/btz041 (PMC6735718; doi:10.1093/bioinformatics/btz041)
Supplement: btz041_Supplementary_Materials [file btz041_supplementary_materials.zip › btz041-suppl_data/btz041_Supplementary Table 2.xlsx]

## Sheet: README
Supplementary Table 2 - List of high-confidence calls with annotated tool results
Manuscript: "SVIM: Structural Variant Identification using Mapped Long Reads" by Davd Heller and Martin Vingron
This document belongs to Section 3.2 of the manuscript: Evaluation with real reads and high-confidence calls
This document consists of four worksheets for the two coverage levels of the PacBio data and the two SV types.
Each worksheet contains a list of high-confidence calls mentioned in the manuscript.
For each of the four tools, the number of calls matching each high-confidence call is given in columns D-G.
A 0 mean that the tool did not detect the high-confidence call.
A 1 means that the tool did detect the high-confidence call.
A value larger than 1 means that the tool produced multiple calls matching the high-confidence call according to the reciprocal overlap criterion.

## Sheet: 53x coverage DEL
Chromosome	Start	Stop	SVIM	Sniffles	PBHoney-Spots	PBHoney-Tails
1	1598414	1598580	1	1	1	0
1	2041460	2041556	0	0	0	0
1	2911537	2911850	1	1	1	0
1	2919032	2919366	1	1	1	0
1	7570072	7571526	1	1	1	1
1	9595643	9597706	1	1	1	1
1	10482481	10483779	1	1	1	1
1	11682894	11683189	1	1	1	1
1	19151770	19152035	1	0	0	0
1	21786419	21786690	1	1	0	1
1	25158688	25161509	1	2	1	1
1	26489813	26490138	1	1	1	1
1	27935352	27935513	1	1	1	0
1	28247800	28248108	1	1	1	0
1	31575066	31577331	1	1	1	1
1	35101422	35111976	1	1	0	1
1	35627128	35627448	1	1	1	1
1	37816474	37816715	1	1	1	0
1	37816474	37816722	1	1	1	0
1	38208245	38208408	1	1	1	0
1	39998238	40001292	1	3	0	1
1	42743178	42743492	2	1	1	0
1	43857456	43857791	1	1	1	0
1	45417623	45417934	1	1	1	0
1	46207287	46207598	1	1	1	1
1	46234605	46234658	1	1	1	0
1	46366108	46366436	1	1	1	0
1	55334338	55334389	1	1	1	0
1	56401283	56401603	1	1	1	1
1	56831107	56834961	1	2	1	1
1	56887703	56888019	1	1	1	0
1	57242608	57242946	1	1	1	0
1	58343212	58343535	1	1	1	0
1	58743910	58744822	1	1	1	1
1	60048637	60049661	1	1	1	1
1	62390587	62390935	1	2	1	0
1	63151820	63152158	1	1	1	0
1	63705357	63708146	1	2	1	1
1	64943617	64958061	0	0	0	0
1	66024174	66030267	1	3	0	1
1	66263910	66264242	1	1	1	0
1	67201205	67201536	1	1	0	1
1	68007959	68008816	1	1	1	1
1	69806993	69807311	1	1	1	1
1	69943716	69944021	1	1	1	0
1	70768112	70768434	1	1	1	0
1	70946190	70946520	1	1	1	0
1	71741320	71741629	1	1	1	1
1	72766324	72811839	1	2	0	1
1	73753601	73753915	1	1	1	1
1	73768784	73769134	1	1	1	1
1	74312432	74312682	1	1	1	1
1	74755168	74755289	1	1	1	0
1	75148235	75148292	1	1	1	0
1	76011866	76012195	1	1	1	1
1	77100367	77100649	1	1	1	1
1	77240062	77240138	1	1	1	0
1	79401509	79401830	1	1	1	0
1	80114173	80114489	1	2	0	0
1	81404758	81410948	1	1	0	1
1	81687785	81688113	1	1	0	0
1	82963292	82963615	1	1	1	0
1	83042645	83042964	1	1	1	0
1	83125977	83127601	1	1	1	1
1	84517926	84524629	1	1	0	1
1	85748621	85748950	1	1	1	0
1	86405791	86406118	1	1	1	0
1	86740981	86741697	1	1	1	1
1	88873547	88873598	1	1	1	0
1	89475909	89478624	1	1	1	1
1	91624772	91625054	1	1	1	0
1	91914096	91914550	1	1	1	1
1	92232062	92233333	1	2	1	1
1	92681353	92681405	1	1	1	0
1	94288373	94291256	1	1	1	1
1	99179942	99180049	1	1	1	0
1	101724122	101724207	1	1	1	0
1	103047679	103048008	1	1	0	1
1	103096066	103096384	1	1	1	0
1	105218645	105219456	1	1	1	1
1	105428310	105428639	1	1	1	1
1	105866771	105867044	1	1	0	0
1	106969623	106969788	1	1	1	0
1	108402972	108405484	1	1	1	1
1	108733325	108737251	1	2	1	1
1	109573232	109575180	1	1	1	1
1	109597720	109598050	1	1	1	0
1	110187160	110191395	1	1	1	1
1	112074694	112074805	1	1	1	0
1	112835088	112837665	1	1	0	1
1	114039828	114045877	1	2	0	1
1	115796889	115797172	1	1	1	0
1	116229484	116232840	1	3	1	0
1	117002162	117002292	1	1	1	0
1	118091037	118091258	1	1	1	0
1	120675959	120676674	1	1	1	0
1	142727449	142728072	0	0	1	0
1	144901180	144906809	1	3	0	2
1	149714450	149718286	1	1	1	0
1	150691436	150691769	1	1	1	0
1	152555543	152587740	1	3	0	1
1	153133707	153133963	1	1	1	0
1	156526705	156528935	1	2	1	1
1	157018861	157019250	1	1	1	0
1	158867534	158870025	1	2	1	1
1	158961352	158966201	1	1	0	1
1	159648708	159649657	1	1	1	1
1	160935021	160935336	1	1	1	1
1	162052666	162052985	1	2	1	1
1	165731210	165731489	1	1	1	0
1	168024560	168025732	1	1	1	1
1	171783587	171783649	1	1	1	0
1	175091593	175091646	1	1	0	0
1	176478218	176478773	1	1	1	1
1	180183832	180184150	1	1	1	0
1	180292990	180293313	1	1	1	0
1	180749769	180755393	1	1	1	1
1	182289325	182289636	1	1	1	0
1	184814729	184820784	1	1	0	1
1	184937038	184937359	1	1	1	0
1	185009802	185011733	1	1	1	1
1	185373097	185373434	1	1	1	0
1	187716105	187722532	1	1	0	1
1	188207882	188208102	1	1	1	0
1	188539455	188540229	1	1	1	1
1	188994949	188995283	1	1	1	0
1	190837320	190837490	1	1	1	1
1	193235431	193235657	1	1	1	0
1	194060079	194060242	1	1	1	0
1	194517608	194517867	1	1	1	1
1	197500509	197503271	1	3	1	1
1	197894019	197894314	1	1	1	0
1	198461775	198461882	1	1	1	0
1	199438727	199440233	1	1	1	1
1	202427248	202427535	1	1	1	0
1	207292363	207293195	1	2	1	1
1	207541964	207545564	1	1	0	1
1	208862789	208862852	1	1	0	0
1	212471136	212472616	1	2	1	1
1	214770104	214770439	1	1	1	0
1	217269958	217270023	1	1	1	0
1	217754075	217754377	1	1	1	0
1	218082664	218082897	1	1	1	0
1	218182489	218188594	1	1	0	1
1	218245629	218246489	1	2	1	1
1	218785914	218786233	1	1	1	0
1	220226025	220226107	1	1	1	0
1	222034144	222034475	1	1	1	1
1	222374166	222380539	1	1	0	1
1	224247103	224247578	1	1	1	1
1	224392822	224393134	1	1	1	1
1	225256532	225256801	1	1	1	1
1	225344402	225344715	1	1	1	0
1	227166204	227166447	1	1	0	0
1	228024094	228024405	1	1	1	0
1	228572161	228572489	1	1	1	0
1	228814806	228815141	1	1	1	1
1	229373389	229373784	1	1	1	0
1	229812534	229820836	1	2	0	1
1	229910519	229910590	1	1	1	0
1	232423119	232423446	1	1	1	1
1	232775530	232775843	1	1	1	1
1	232836575	232836759	1	1	1	0
1	233865140	233865470	1	1	1	0
1	233962190	233963569	1	1	1	1
1	234318645	234319747	1	1	1	1
1	234587203	234587512	1	2	1	0
1	235537066	235538337	1	1	1	1
1	236054576	236054913	1	1	1	1
1	236279281	236279829	1	1	1	0
1	236549087	236551329	1	1	1	1
1	236594926	236595250	1	1	1	0
1	240302570	240302663	1	1	1	0
1	240616991	240617314	1	1	1	0
1	240641207	240641608	1	1	0	0
1	241149857	241150181	1	1	1	1
1	241186304	241186427	1	1	1	0
1	241360538	241360852	1	1	1	0
1	241586226	241586488	1	1	1	0
1	242860265	242860346	1	1	0	0
1	243127772	243129211	1	1	1	1
1	243782746	243783763	1	1	1	1
1	245077582	245077697	1	1	1	0
1	246125965	246126155	1	1	1	0
1	246155873	246156296	1	1	0	0
1	246167282	246167379	1	1	1	0
1	246969897	246969989	1	1	1	0
1	247027879	247028188	1	2	1	0
1	247536759	247536953	1	1	1	0
1	247850463	247856515	1	2	0	1
1	247959050	247959103	1	1	1	0
1	248051479	248057638	0	2	0	1
1	248849862	248850138	1	1	1	0
2	1358010	1358452	1	1	1	1
2	1623132	1623436	1	1	1	1
2	2726302	2726581	4	0	1	0
2	2798773	2799242	1	1	1	1
2	3885213	3885333	1	1	1	0
2	4781292	4787356	1	1	0	1
2	5209177	5209502	1	1	1	0
2	5487769	5488035	1	1	1	0
2	6660507	6660567	0	0	0	0
2	8616795	8617101	1	2	1	1
2	11248607	11248971	1	1	1	0
2	11428780	11428861	1	1	1	0
2	11474753	11475104	1	1	1	0
2	11520574	11520853	2	1	1	0
2	14704170	14710116	1	1	0	1
2	16271568	16273799	1	2	1	1
2	18570344	18570446	1	1	1	0
2	18574231	18574524	1	1	1	0
2	18906147	18907348	1	1	0	0
2	22688474	22689983	1	1	1	1
2	25227621	25227935	1	1	0	1
2	28353921	28354247	1	1	1	0
2	28661665	28661718	1	1	1	0
2	29999224	29999299	1	1	0	0
2	30303126	30303272	1	1	1	0
2	33224463	33227292	1	1	1	1
2	34523655	34525719	1	1	1	1
2	34643631	34643937	1	1	1	0
2	34695830	34736567	1	1	0	1
2	34797610	34801576	1	2	1	1
2	35772266	35772319	1	1	0	0
2	35975985	35997142	5	4	0	2
2	36732451	36732704	0	0	0	0
2	36955661	36955976	1	1	1	1
2	38040911	38040967	1	1	1	0
2	40446947	40447073	1	1	1	0
2	40882495	40882558	1	1	1	0
2	40978140	40978471	1	2	1	0
2	41973142	41975865	1	2	1	1
2	42346260	42347318	1	2	1	1
2	43129249	43129579	1	1	1	0
2	44783588	44783908	1	1	1	0
2	46910133	46910448	1	1	1	1
2	48781836	48784867	1	1	1	1
2	48990527	48991164	1	1	1	0
2	49561482	49561626	1	1	1	0
2	49612883	49613205	1	1	1	0
2	51926585	51927767	1	2	1	1
2	51973824	51974240	1	1	1	0
2	52749687	52785270	1	2	0	1
2	54565494	54567473	1	1	1	1
2	54693479	54693742	1	1	1	0
2	56083527	56083843	1	1	1	1
2	57342730	57343056	1	1	1	0
2	59623257	59631048	1	1	0	1
2	65333803	65341695	0	0	0	0
2	65807510	65807819	1	1	1	1
2	66505590	66507553	1	1	1	1
2	70125045	70125565	1	1	1	1
2	73430932	73431243	1	1	1	0
2	74511277	74511606	1	1	1	0
2	75932641	75932710	1	1	1	0
2	76526499	76528893	1	1	1	1
2	76557057	76557290	1	1	1	0
2	76773554	76775452	1	3	1	1
2	78117891	78118357	1	1	1	0
2	78748487	78748630	1	1	1	0
2	79057648	79057983	1	1	1	1
2	79076571	79081206	1	1	1	1
2	82340446	82340765	1	1	1	0
2	83375262	83375623	0	0	0	0
2	84758441	84758733	1	1	1	0
2	85326971	85327277	1	1	1	0
2	85519106	85519442	1	1	1	0
2	85939148	85939372	2	1	1	1
2	88320969	88321215	1	1	1	0
2	88429845	88429942	1	1	1	0
2	88600817	88601142	1	1	1	0
2	89029229	89032282	1	1	1	1
2	91679897	91685488	1	1	1	1
2	97854245	97856134	3	1	0	0
2	99752965	99753300	1	1	1	1
2	101975204	101975536	1	1	1	1
2	102097839	102098165	1	1	1	1
2	102232582	102233587	1	1	1	1
2	103322484	103322818	1	1	1	0
2	104186941	104187136	1	2	1	0
2	106695078	106695894	1	1	1	1
2	108855419	108856281	1	1	1	1
2	109310554	109312109	1	1	1	1
2	109689901	109695214	1	1	0	1
2	109815790	109816305	1	1	1	1
2	111576405	111576636	1	1	1	0
2	116662077	116662656	1	2	1	1
2	117893051	117893389	1	1	0	0
2	118906129	118906281	1	1	1	0
2	119713987	119714124	1	1	1	0
2	120417198	120418495	0	0	0	0
2	121797806	121798399	1	1	1	1
2	123364879	123365376	1	1	1	0
2	123783290	123783518	1	1	1	0
2	123989135	123989464	1	1	1	0
2	124170257	124170586	1	1	1	1
2	125766561	125768247	1	1	0	0
2	126443247	126451831	1	1	0	1
2	126509712	126510598	1	1	1	1
2	127674757	127677272	1	1	1	1
2	128737073	128737162	1	1	1	0
2	128871260	128871569	1	1	1	1
2	129355930	129356256	0	0	1	0
2	129638420	129646203	1	1	0	1
2	130242245	130251408	1	1	0	1
2	130954930	130957403	1	1	1	1
2	132534465	132534926	1	1	1	0
2	133671859	133674492	1	1	0	1
2	134460265	134460571	1	1	1	0
2	134544275	134544606	1	1	1	0
2	134966701	134970130	1	2	1	1
2	138245289	138245632	1	1	1	0
2	142350999	142351323	1	1	1	1
2	142396138	142396579	1	1	0	0
2	146842402	146842549	1	1	1	0
2	146862620	146876862	1	3	0	1
2	150626971	150627291	1	1	1	0
2	150759301	150759621	1	1	1	0
2	151031139	151038246	1	1	0	1
2	151817481	151817552	1	1	1	0
2	151903084	151903359	1	1	1	0
2	152041205	152041492	1	1	1	0
2	152617289	152617603	1	1	1	1
2	154494936	154495152	1	1	1	0
2	156188113	156188294	1	1	1	0
2	156385367	156385429	0	1	0	0
2	156656757	156656860	1	1	1	0
2	157077112	157077334	1	1	1	0
2	157272376	157272555	1	1	1	0
2	158433338	158433666	1	2	1	1
2	158719086	158719396	1	1	1	1
2	159959720	159961279	2	1	0	1
2	160140079	160140174	1	1	1	0
2	160149118	160151648	1	1	1	1
2	160855852	160856174	1	1	1	1
2	161795601	161795924	1	1	1	1
2	163666409	163666723	1	1	1	1
2	166267509	166267831	1	1	1	0
2	168895807	168896126	1	1	1	1
2	169395463	169395774	1	1	1	0
2	169606132	169606207	1	1	1	0
2	170105116	170111162	1	1	0	1
2	170641508	170643951	1	2	1	1
2	170992013	170992321	1	1	1	0
2	173148039	173148099	1	1	1	0
2	173179997	173186134	1	3	0	1
2	176637487	176637816	1	1	1	0
2	177265642	177272040	1	1	1	1
2	178287638	178288061	1	1	1	0
2	182355972	182356286	1	1	1	0
2	182565241	182565568	1	1	1	0
2	182856915	182857597	1	2	1	0
2	183354710	183354784	1	1	1	0
2	184085522	184090946	1	1	0	1
2	184249967	184250309	1	1	1	0
2	184546948	184547086	1	1	1	0
2	187437115	187437308	1	1	1	0
2	188215719	188216025	1	1	1	1
2	193355405	193355708	1	1	1	1
2	194689502	194698765	1	1	0	1
2	195477627	195477734	1	1	1	0
2	196031310	196031614	1	1	1	1
2	196051815	196052084	1	1	1	1
2	196214815	196215226	1	1	1	1
2	197614617	197614948	1	1	1	0
2	200312456	200312679	1	1	1	1
2	200530386	200530479	1	1	1	0
2	204181663	204191733	1	1	0	1
2	205185254	205185318	1	1	1	0
2	206731183	206731505	1	1	1	1
2	208351134	208359386	1	3	0	1
2	208474483	208476784	1	1	1	1
2	208567225	208567529	1	1	1	0
2	208959108	208959450	1	1	1	1
2	209061158	209061477	1	1	1	1
2	209451718	209452044	1	1	1	1
2	212551246	212551542	1	1	1	1
2	212700044	212700116	1	1	1	0
2	213530330	213530467	0	0	1	0
2	213574672	213574977	1	1	1	1
2	214507331	214507569	1	1	0	0
2	214775205	214775511	1	1	1	0
2	215728762	215730831	1	1	1	1
2	215749625	215749807	1	1	1	0
2	217089931	217092498	1	2	1	1
2	217092787	217093111	1	1	0	0
2	217158309	217158727	1	1	1	0
2	217955892	217957266	1	1	1	1
2	221345900	221346253	1	1	1	1
2	221882975	221883170	1	1	1	0
2	223481691	223481979	1	1	1	0
2	223760179	223762671	1	2	1	1
2	223797359	223797675	1	1	1	1
2	223964960	223965055	1	1	1	0
2	226039584	226040060	1	1	1	0
2	227681548	227681718	1	1	1	0
2	229949563	229949659	1	1	1	0
2	231325295	231325637	1	1	1	1
2	231996177	231996500	1	1	1	0
2	233332719	233333480	1	1	1	1
2	233668372	233668676	1	1	1	0
2	233764771	233765484	0	0	0	0
2	236010926	236011112	1	1	1	0
2	236094669	236094997	1	1	1	0
2	239409372	239409697	1	1	1	0
2	240958940	240959261	1	1	1	0
3	228772	234404	1	2	0	1
3	982598	982931	1	1	1	0
3	2311586	2311934	1	1	1	1
3	2633027	2633347	1	1	1	0
3	3723307	3723381	1	1	1	0
3	3873205	3873533	1	1	1	0
3	4066925	4069555	1	1	1	1
3	6700871	6701253	1	1	1	0
3	7347025	7347322	1	1	1	0
3	8325639	8326811	1	2	1	1
3	10397457	10397805	1	1	1	0
3	10549594	10549645	1	1	0	0
3	11108285	11111883	1	1	0	1
3	13141434	13142582	1	2	1	1
3	16239409	16241209	1	2	1	1
3	17731683	17732007	1	1	1	0
3	18729954	18730778	1	1	1	1
3	20011444	20011544	0	0	0	0
3	21457498	21457820	1	1	1	1
3	21723706	21725966	1	1	1	1
3	22092348	22097795	1	1	1	1
3	23764058	23764387	1	1	1	0
3	24090787	24091042	1	1	1	0
3	24819511	24819835	1	1	1	0
3	25030888	25032249	1	1	1	1
3	26123847	26123975	2	1	1	0
3	26450970	26452298	1	1	1	1
3	26469887	26469982	1	1	1	0
3	26786706	26787025	1	1	1	0
3	32102051	32107883	1	1	0	1
3	32806747	32808061	1	2	1	1
3	32940758	32940854	1	1	1	0
3	33300940	33301247	1	1	1	1
3	33553189	33554075	1	1	1	1
3	33822680	33822812	1	1	1	0
3	36108124	36108441	1	1	1	0
3	41336681	41337229	1	1	1	1
3	42838357	42840810	1	3	1	1
3	43031093	43031420	1	1	1	1
3	45609887	45610302	1	1	1	1
3	45768352	45768676	1	1	1	1
3	45831051	45831105	1	1	1	0
3	46045873	46046129	1	1	1	0
3	47490668	47493440	1	1	1	1
3	49494277	49494605	1	1	1	0
3	53069164	53069275	0	0	0	0
3	55358446	55358539	1	1	1	0
3	56604700	56604955	1	1	1	1
3	61475049	61475371	1	1	1	0
3	65188870	65214748	1	1	0	1
3	67493696	67496799	1	1	1	1
3	68634771	68640253	1	1	0	1
3	68739683	68747858	1	2	0	1
3	70415106	70415440	1	1	1	0
3	71242338	71242638	1	1	1	0
3	73063078	73063554	1	1	1	0
3	74765413	74765735	1	1	1	1
3	74789871	74789946	1	1	1	0
3	78779419	78779718	1	1	1	1
3	80925312	80926604	1	1	1	1
3	81346066	81346380	1	1	1	0
3	81907493	81907812	2	1	1	1
3	82936657	82936957	1	1	1	1
3	83853116	83855349	1	4	1	1
3	87482522	87482606	1	1	1	0
3	89509965	89516006	1	1	0	1
3	95116193	95116522	1	1	1	1
3	98899064	98902432	1	1	1	1
3	98943804	98949515	1	1	0	1
3	99037446	99037757	1	1	1	0
3	99628783	99629631	1	1	1	1
3	99785351	99785656	1	1	0	0
3	100521630	100522507	1	1	1	1
3	101188370	101188692	1	1	1	0
3	102283775	102284112	1	1	1	0
3	102810350	102810663	1	1	1	0
3	103547913	103548231	1	1	1	0
3	104278200	104279046	1	1	1	0
3	104416308	104416445	1	1	1	0
3	106735978	106736232	1	1	1	0
3	106813626	106813789	1	1	1	1
3	109743997	109744064	1	1	0	0
3	110256978	110257259	1	1	1	0
3	111243621	111248925	4	2	0	1
3	112467383	112467712	1	1	1	0
3	113854022	113854347	1	1	1	0
3	114466475	114466798	1	1	1	1
3	116275272	116275595	1	1	1	1
3	118281605	118281828	1	1	1	0
3	119893984	119894443	1	1	1	1
3	122138443	122138768	1	1	0	0
3	124890050	124890819	1	1	1	1
3	124936296	124937163	1	1	1	1
3	126089985	126090050	1	1	1	0
3	126358923	126359249	1	1	1	1
3	127027719	127027877	1	1	1	0
3	129184468	129184777	1	1	0	0
3	129763381	129806745	1	3	0	1
3	129912684	129912999	1	1	1	0
3	130132025	130132904	1	1	1	1
3	131495078	131495134	1	1	0	0
3	131677802	131678143	1	2	1	0
3	131708254	131713384	0	1	0	1
3	133503767	133505082	1	1	1	1
3	133849759	133849816	1	1	1	0
3	134673903	134674555	1	1	1	0
3	136021014	136026199	1	1	0	1
3	137314455	137316442	1	1	1	1
3	139425868	139425926	1	1	1	0
3	140193795	140194014	1	1	1	0
3	140621383	140622359	1	1	0	0
3	144517871	144518442	1	1	1	1
3	144888450	144888910	1	1	1	0
3	145146470	145146971	1	1	1	1
3	145931899	145932210	1	1	1	1
3	146385189	146394861	1	2	0	2
3	148281435	148285419	1	2	0	1
3	148566793	148567110	1	1	1	0
3	148729873	148730104	1	1	1	0
3	148797250	148797304	1	1	0	0
3	148844373	148844700	1	1	1	0
3	149878066	149878375	1	1	1	0
3	151503209	151503269	1	1	1	0
3	152311724	152313155	1	1	1	1
3	154096748	154097089	1	1	0	1
3	155410958	155411282	1	1	1	1
3	156092171	156093691	1	1	1	1
3	158116902	158117244	1	1	1	1
3	158350740	158351911	1	1	1	1
3	159257022	159257690	1	1	1	1
3	159461352	159463432	1	1	1	1
3	161246713	161247047	1	1	1	0
3	161635512	161635691	1	1	1	0
3	162308607	162308866	2	1	1	1
3	162408297	162408612	1	1	1	0
3	162448966	162449835	1	1	1	1
3	162512134	162626334	0	1	0	1
3	162717307	162723554	1	1	0	1
3	162764902	162769084	1	1	1	1
3	163464168	163464473	1	1	1	0
3	168515945	168516023	1	1	1	0
3	168738455	168738835	1	1	1	1
3	170119565	170119877	1	1	1	0
3	172400896	172401217	1	1	1	1
3	177294510	177297473	1	1	1	1
3	177381316	177385413	1	1	1	1
3	177896496	177896554	1	1	1	0
3	178550130	178550871	1	1	1	1
3	179398610	179398798	1	1	0	0
3	179654340	179654804	1	1	1	1
3	180918064	180918791	1	1	1	1
3	183876816	183877403	1	1	1	0
3	184125373	184125568	1	1	1	0
3	185017329	185017653	1	1	1	0
3	186581016	186585284	1	2	1	1
3	187732825	187734762	1	1	1	1
3	188304832	188305164	1	1	1	1
3	189575895	189576216	1	1	1	1
3	189737344	189740524	1	1	1	1
3	189955409	189955709	1	1	1	1
3	189995602	189995669	1	1	1	0
3	190290640	190290936	1	1	1	0
3	190478459	190478634	1	1	1	0
3	190669798	190670120	1	1	1	1
3	191141010	191141067	1	1	1	0
3	191856086	191856423	1	2	0	0
3	192063182	192063491	1	1	1	0
3	192875330	192885405	1	1	0	1
3	194384086	194384477	1	1	1	1
3	194398683	194400290	1	1	1	1
3	194543291	194546256	1	1	0	0
3	194555651	194556280	1	1	1	1
3	194614727	194615042	1	1	1	0
3	195569217	195569932	1	1	1	1
3	196055918	196056846	1	1	1	1
3	196390101	196390154	1	1	0	0
3	196934574	196939255	1	2	0	1
4	401040	401369	1	1	1	1
4	752270	753746	1	1	1	0
4	1086778	1086827	1	1	0	0
4	1373550	1373663	1	1	1	0
4	1385457	1385532	1	1	1	0
4	1559330	1559477	1	1	1	0
4	2397849	2398502	1	2	1	1
4	2550351	2551291	1	1	1	1
4	6651590	6652910	1	2	1	1
4	6894838	6896047	1	1	1	1
4	6897350	6900398	1	1	1	1
4	7524424	7524667	1	1	1	0
4	7567562	7567917	1	1	1	0
4	7768257	7768327	1	1	1	0
4	9573063	9573170	1	1	1	0
4	9576978	9577448	1	1	1	0
4	9688911	9688981	1	1	1	0
4	9952291	9952540	2	1	1	0
4	9956825	9957142	1	1	1	0
4	10211261	10234567	1	1	0	1
4	10392431	10402181	1	1	0	1
4	17202757	17203066	1	1	1	1
4	21160987	21167097	1	1	0	1
4	21292929	21293047	1	1	0	0
4	21694731	21694850	1	1	1	0
4	25241050	25241190	1	1	1	0
4	25497151	25497463	1	1	1	0
4	26528324	26528559	1	1	1	0
4	27543891	27543955	1	1	1	0
4	28421591	28421940	1	1	1	0
4	29661110	29661437	1	1	1	1
4	30057531	30057892	1	1	1	0
4	31205816	31206134	1	1	1	1
4	31338488	31338686	1	1	1	0
4	31406678	31407004	1	1	1	0
4	31492864	31493299	1	1	1	1
4	32540601	32540915	1	1	1	0
4	34779886	34828943	1	2	0	1
4	36469905	36470237	1	1	1	1
4	36842747	36843089	1	1	1	1
4	37483080	37483138	1	1	1	0
4	39031077	39031358	1	1	1	0
4	39400103	39400164	1	1	1	0
4	40024916	40026281	1	1	1	1
4	40700509	40700739	0	0	0	0
4	41445194	41445294	1	1	1	0
4	42023936	42024119	1	1	1	0
4	43931496	43931836	1	1	1	1
4	44507276	44507729	1	1	1	1
4	44971997	44972168	1	1	1	0
4	46055991	46058195	1	1	1	1
4	47487826	47487877	1	1	1	0
4	55808675	55808918	1	1	1	1
4	55998555	55998888	1	2	1	0
4	57501858	57501984	1	1	1	0
4	58087337	58087734	1	1	0	0
4	58148017	58148342	1	1	1	0
4	59944560	59950601	1	2	0	1
4	60589089	60589207	1	1	1	0
4	61330107	61333186	1	1	1	1
4	61569229	61569558	1	1	1	1
4	61939190	61942243	1	2	1	1
4	63552087	63552141	1	1	0	0
4	64783585	64784554	1	1	1	1
4	65719086	65719560	1	1	1	1
4	66641110	66641420	1	1	1	1
4	68873179	68873248	1	1	1	0
4	69036893	69037213	1	2	1	1
4	69597938	69598290	1	1	1	0
4	72785701	72786024	1	1	1	0
4	72829627	72829955	1	1	1	1
4	73418754	73418842	1	1	1	0
4	73831249	73831820	1	2	1	1
4	79269121	79275195	1	1	0	1
4	80205729	80206056	1	1	1	0
4	80888047	80894091	1	1	0	1
4	81302527	81302865	1	1	1	1
4	81703683	81703899	1	1	1	0
4	81991516	81991836	1	1	1	1
4	82674871	82675469	1	1	1	1
4	84221709	84221993	1	1	1	0
4	86238976	86239058	1	1	1	0
4	86310520	86310830	1	1	1	0
4	86660756	86661077	1	1	1	1
4	86976375	86979951	1	1	0	1
4	87066354	87066535	1	1	1	0
4	88032138	88032469	1	1	0	0
4	88291873	88292203	1	1	1	1
4	88775636	88775952	1	1	1	0
4	89037669	89038004	1	1	1	0
4	89681461	89681782	1	1	1	1
4	89833365	89833417	1	1	1	0
4	91596770	91602908	1	3	0	1
4	92161476	92162724	3	1	1	1
4	95498965	95499280	1	1	1	1
4	95870449	95870766	1	1	1	1
4	97572103	97572421	1	1	1	1
4	98110645	98110970	1	1	1	1
4	98133376	98133689	1	1	1	0
4	98181262	98181582	1	1	1	0
4	100023043	100023377	1	1	1	1
4	100070289	100070604	1	1	1	0
4	101244847	101245110	1	1	1	0
4	101390635	101390812	1	1	1	0
4	102787787	102788351	1	1	1	1
4	103329414	103332047	1	1	1	1
4	103873102	103875607	1	2	1	0
4	104894047	104894680	1	1	1	1
4	105502853	105503064	1	1	1	1
4	106234884	106234949	1	1	1	0
4	107437639	107438421	1	1	1	1
4	107604297	107609253	1	2	0	1
4	107974330	107974487	1	1	1	0
4	108127809	108131714	1	1	1	1
4	108276697	108279504	1	1	1	1
4	110498741	110499065	1	1	1	1
4	111383201	111383532	1	1	1	0
4	111516320	111516509	1	1	0	0
4	111808751	111809059	1	1	1	0
4	113348506	113348569	1	1	1	0
4	113469974	113470281	1	1	1	0
4	114135093	114135577	1	1	1	1
4	115624598	115624870	1	1	1	0
4	115743888	115744132	1	1	1	1
4	116166908	116177180	0	1	0	1
4	117251479	117251795	1	2	1	1
4	117367796	117368488	1	1	1	1
4	117420630	117420908	1	1	1	0
4	119296343	119296678	1	1	1	1
4	120017236	120017555	1	1	0	0
4	120244558	120244903	1	1	1	0
4	120780799	120781067	1	1	1	0
4	121087087	121087292	1	1	1	0
4	121808930	121809246	1	1	1	1
4	125867362	125867690	1	1	1	1
4	130175080	130175155	1	0	1	0
4	130407553	130407671	1	1	1	0
4	131694826	131695074	1	1	1	0
4	133114040	133114358	1	1	1	0
4	133180961	133183395	1	2	1	1
4	133365470	133365564	1	1	1	0
4	133445432	133445701	1	1	1	1
4	133619877	133620182	1	1	0	0
4	133819598	133819920	1	1	1	0
4	134132628	134133211	1	1	1	1
4	134141603	134141911	1	1	1	0
4	137311637	137311694	1	1	1	0
4	139347265	139347363	1	1	1	0
4	139468850	139473239	1	2	0	1
4	139948015	139948333	1	1	1	1
4	145316446	145319905	1	1	1	1
4	148362894	148362953	1	1	0	0
4	150161040	150161381	1	1	1	0
4	150951028	150951349	1	1	1	0
4	152340706	152341552	1	1	1	1
4	157002033	157002343	1	1	1	0
4	161879030	161884943	1	1	0	1
4	162776135	162776212	1	1	1	0
4	163214347	163214411	1	1	0	0
4	163394004	163396420	1	1	1	1
4	164501941	164502253	1	1	1	0
4	164658299	164659132	1	1	1	1
4	165823217	165823329	1	1	1	0
4	166002618	166005055	1	1	1	1
4	167004317	167004919	1	1	1	1
4	167108088	167108429	1	1	1	0
4	167412029	167412139	1	1	0	0
4	167677037	167683071	1	1	0	1
4	167892552	167893740	1	1	1	1
4	169120838	169120924	1	1	1	0
4	170151075	170151210	1	1	1	0
4	170278461	170278881	1	1	1	1
4	170808438	170808717	1	1	1	0
4	171292138	171292204	1	1	0	0
4	171355648	171355991	1	1	1	0
4	171549652	171549983	1	1	1	0
4	171969683	171969747	1	1	1	0
4	172988640	172992930	1	1	1	1
4	172988640	172992931	1	1	1	1
4	173176433	173176487	1	1	1	0
4	173425033	173433520	1	3	0	1
4	176091074	176091158	0	0	0	0
4	177869319	177869634	1	1	1	1
4	178156828	178157156	1	1	1	1
4	178514245	178514563	1	1	1	1
4	179956842	179957160	1	1	0	0
4	180063786	180064160	1	1	1	0
4	180097877	180098507	1	1	1	1
4	181317272	181317454	1	1	1	0
4	181549429	181549742	1	1	0	1
4	181876787	181878288	1	1	1	1
4	182056560	182057129	1	2	1	1
4	183035439	183035499	1	1	1	0
4	184303693	184304015	1	1	1	0
4	184632824	184632914	1	1	1	0
4	185140997	185141279	1	1	1	0
4	185665772	185666089	1	1	1	1
4	185883550	185883658	1	1	1	0
4	186155541	186155851	1	1	1	1
4	186198866	186199184	1	1	1	1
4	187353481	187357180	1	1	1	1
4	187795698	187796017	1	1	1	0
4	188959366	188959488	1	1	0	0
4	189315627	189316487	1	0	1	1
4	189793240	189793558	1	1	1	0
4	189969677	189970030	1	1	1	1
4	190057999	190064272	1	2	0	1
4	190105437	190106145	1	1	1	1
4	190253839	190254160	1	1	1	1
4	190291419	190291737	1	1	1	0
4	190302412	190302724	1	1	0	0
4	190512512	190512564	0	1	0	0
4	190512512	190512564	0	1	0	0
4	190741456	190741740	1	1	1	1
5	53333	53566	1	1	1	0
5	175874	176394	1	1	1	1
5	487055	487666	1	1	1	1
5	654937	655004	1	1	1	0
5	836145	837045	1	1	1	1
5	1178294	1180732	1	2	1	1
5	1627140	1628837	1	1	1	1
5	1682464	1682775	1	1	1	0
5	1769071	1769292	1	1	1	1
5	1924591	1925202	1	1	1	1
5	1951013	1951455	1	1	1	1
5	1968396	1971583	1	2	1	1
5	2769424	2769640	1	1	1	0
5	3015549	3015630	1	1	0	0
5	3499262	3499582	1	1	1	0
5	3502314	3502641	1	1	1	0
5	7221929	7222248	1	1	1	0
5	9400611	9400880	1	1	1	1
5	9411761	9412074	2	1	1	1
5	9990099	9990311	1	1	1	1
5	10273399	10275146	1	1	1	1
5	10574957	10575301	1	1	1	0
5	10756181	10756515	1	1	1	1
5	11339026	11339349	1	1	1	1
5	12769657	12769710	1	1	1	0
5	12811018	12820523	1	1	0	1
5	13399958	13400032	1	1	1	0
5	13416592	13422853	1	1	0	1
5	13427688	13427740	1	1	0	0
5	13855301	13855615	1	1	1	0
5	13895055	13895374	1	1	1	1
5	16124811	16125491	1	1	1	1
5	18171826	18171889	1	1	1	0
5	19375277	19376400	1	1	1	1
5	20558013	20558165	0	0	1	0
5	20990983	20991181	1	1	1	0
5	21450170	21452462	1	1	1	1
5	24091608	24091932	1	1	1	0
5	24370528	24373436	1	1	1	1
5	24452840	24453161	1	1	1	1
5	25275396	25275720	1	1	1	0
5	25314612	25314948	1	2	1	0
5	25316198	25316504	1	1	1	0
5	25777307	25777630	1	1	1	0
5	26111187	26111512	1	1	1	1
5	26186256	26186315	1	1	1	0
5	26653902	26653966	1	1	1	0
5	26796699	26801896	1	2	0	1
5	27524885	27526215	1	1	1	1
5	28813577	28813829	1	1	1	1
5	30518175	30518259	1	1	1	0
5	31677425	31677745	1	1	1	1
5	33200860	33201171	1	1	1	0
5	33355564	33355894	1	1	1	0
5	35191135	35191471	1	1	1	0
5	35614174	35614486	1	1	1	0
5	36486029	36486301	1	1	1	1
5	39374343	39374477	1	1	1	0
5	42165929	42167769	1	1	1	1
5	43523640	43523699	1	1	1	0
5	44125522	44125712	1	1	1	0
5	46270610	46275836	1	1	0	1
5	52231772	52232104	1	1	1	1
5	53176929	53177233	1	2	1	1
5	53755531	53755619	1	1	1	0
5	54081758	54081907	1	1	1	0
5	57323477	57333778	1	2	0	1
5	57679993	57686101	1	1	0	1
5	57923170	57923343	1	1	1	0
5	58729833	58730085	1	1	1	0
5	60001705	60003665	1	1	1	1
5	61293627	61293952	1	1	1	1
5	62704439	62704761	1	1	1	1
5	63698344	63701356	1	2	0	1
5	64286055	64286391	1	1	1	0
5	65028084	65030380	1	1	1	1
5	65346042	65346371	1	1	1	1
5	68724017	68724486	1	1	1	1
5	70853481	70853548	1	1	0	0
5	71157674	71157740	1	1	1	0
5	71916549	71916852	1	1	1	0
5	73648986	73649303	1	1	1	0
5	75435663	75435781	1	1	1	0
5	77048346	77048681	1	1	1	0
5	77062309	77062618	1	1	0	1
5	77105219	77105548	1	1	1	1
5	77574167	77574456	1	1	1	0
5	77880805	77881127	1	1	1	0
5	78109800	78111870	1	1	1	1
5	78276749	78277072	1	0	0	0
5	78277727	78278045	1	2	0	0
5	79013703	79014009	1	1	1	0
5	79557189	79557502	1	1	1	0
5	80039372	80039680	1	1	1	1
5	81008165	81008437	1	1	1	0
5	81182480	81182821	1	1	1	0
5	82482757	82483062	1	1	1	1
5	83614992	83615339	1	1	1	0
5	84814478	84814554	1	1	1	0
5	84822818	84822887	1	1	1	0
5	86115338	86117858	1	1	1	1
5	86246003	86247137	1	1	1	1
5	87328660	87328807	1	1	1	0
5	88032013	88032342	1	1	1	1
5	88043139	88043466	1	1	1	0
5	89860422	89860742	1	2	1	0
5	90499773	90502095	1	1	1	1
5	90574694	90574986	1	1	1	1
5	91480775	91481128	1	1	1	1
5	93916284	93916620	1	2	1	0
5	94109626	94109954	1	1	1	0
5	95343312	95343665	1	1	1	1
5	95909716	95910061	1	1	1	0
5	95966536	95967361	1	1	1	1
5	97401562	97402760	1	1	1	1
5	97413946	97414039	1	1	1	0
5	98345102	98347482	1	1	1	1
5	98839890	98842906	1	3	1	1
5	99174315	99174628	1	1	1	1
5	99608147	99608459	1	1	1	1
5	99759461	99759778	1	1	1	1
5	99923534	99923838	1	1	1	0
5	102163355	102163607	1	1	1	0
5	103030555	103030879	1	1	1	0
5	103854275	103860326	1	2	0	1
5	104432114	104503672	1	1	0	1
5	110694943	110695264	1	1	1	1
5	112477828	112478366	1	1	1	0
5	112881417	112881736	1	1	0	1
5	114393664	114393930	1	1	1	0
5	114731313	114731630	1	1	1	0
5	114756499	114757889	1	1	1	1
5	115130458	115130806	1	1	1	0
5	115894137	115894457	1	1	1	1
5	116222073	116222133	1	1	1	0
5	116428183	116428500	1	1	1	0
5	117387099	117393883	1	1	0	1
5	117868223	117868534	1	1	1	0
5	119015145	119015464	1	1	1	0
5	119380147	119382680	1	2	1	1
5	120313019	120313333	1	1	1	0
5	120727437	120727559	1	1	1	0
5	121059232	121060010	1	1	1	1
5	122274355	122274677	1	1	1	1
5	124717346	124717667	1	1	1	1
5	125841118	125841327	1	1	1	0
5	126458378	126458815	1	1	1	0
5	126942333	126942659	1	1	1	1
5	127172331	127173280	1	1	1	1
5	127336001	127336929	1	1	1	1
5	128378682	128378992	1	1	1	1
5	130804189	130804274	1	1	1	0
5	135115175	135120712	1	1	0	1
5	136854675	136856391	2	1	1	1
5	137022563	137023886	1	1	1	1
5	137807486	137816901	1	1	0	1
5	141459201	141459505	1	1	1	0
5	142935367	142935678	1	1	1	1
5	143080256	143080458	1	1	0	0
5	143353634	143353809	1	1	1	0
5	143370676	143370767	1	1	1	0
5	143512867	143515047	1	1	0	1
5	144473259	144473640	1	1	1	0
5	144871905	144872805	1	1	1	1
5	146380182	146380256	1	1	1	0
5	147462156	147462471	1	1	1	0
5	149463927	149464030	1	1	1	0
5	149746192	149746517	1	1	1	0
5	151760911	151761223	1	1	1	1
5	152986428	152986520	1	1	1	0
5	153092141	153092204	1	1	1	0
5	154315918	154316002	1	1	1	0
5	155311784	155312574	1	1	1	1
5	158592398	158592742	1	1	1	1
5	159742556	159742662	1	1	1	0
5	160431306	160431636	1	1	1	1
5	164366298	164366607	1	1	1	0
5	166150749	166151068	1	1	1	1
5	166294130	166294321	1	1	1	0
5	166402763	166403630	1	1	1	1
5	166474422	166474504	1	1	0	0
5	168742524	168742757	1	1	1	0
5	171514607	171514931	1	1	1	0
5	172889714	172890046	1	1	1	1
5	176387580	176390180	1	1	1	1
5	178109062	178113411	1	1	0	1
5	178656269	178656463	1	1	1	0
5	180184455	180184722	1	1	1	0
6	666377	667821	1	1	1	1
6	1682792	1683102	1	1	0	1
6	3145734	3146578	0	1	1	0
6	4050242	4050560	1	1	1	1
6	5037250	5039186	1	1	1	1
6	5135240	5135782	3	1	1	1
6	5898448	5898875	1	1	0	1
6	6277341	6277602	1	1	1	0
6	7717368	7717702	1	2	1	1
6	9025729	9025780	1	1	1	0
6	9075288	9075608	1	1	1	1
6	9460378	9460714	1	1	1	0
6	10070793	10071105	1	1	1	0
6	10264423	10265264	1	1	1	1
6	11444340	11444651	1	1	1	0
6	11556092	11556411	1	1	1	0
6	11903437	11903748	1	1	1	0
6	13882550	13883852	1	1	1	1
6	14745286	14745697	1	1	1	0
6	17472270	17472582	1	1	1	0
6	18402088	18402867	1	1	1	1
6	19155632	19155966	1	1	1	0
6	19423603	19423836	1	1	1	0
6	20765367	20765686	1	1	1	1
6	22227473	22227754	1	1	1	0
6	23300363	23300684	1	1	1	1
6	23743260	23745945	1	1	1	1
6	23948742	23948982	0	0	0	0
6	24811876	24817950	1	2	1	1
6	25529870	25530011	1	1	1	0
6	28190196	28190532	1	1	1	1
6	28972210	28972315	1	1	1	0
6	29332278	29332595	1	1	1	0
6	29650420	29651085	1	1	1	1
6	29685470	29688080	1	1	1	1
6	29899769	29901526	1	2	1	1
6	30230519	30230591	1	1	1	0
6	30886430	30886570	1	1	1	0
6	31211617	31213116	1	1	1	1
6	31421497	31424386	1	3	1	1
6	32313769	32314091	1	1	1	1
6	32377905	32378685	1	1	1	1
6	32547587	32547909	1	1	1	1
6	32561956	32564608	1	1	1	1
6	32593657	32594016	1	1	1	0
6	32676574	32677030	1	1	0	1
6	32749231	32749541	1	1	1	1
6	32778709	32779820	1	2	1	1
6	33026719	33028600	1	2	1	1
6	33093408	33093738	1	1	1	0
6	33937830	33942697	1	1	0	1
6	38922188	38922502	1	1	1	0
6	41404061	41404383	1	1	1	1
6	41953351	41953665	1	0	1	1
6	43614846	43614911	1	1	1	0
6	45967459	45967785	1	1	1	1
6	47091655	47092028	0	0	0	0
6	48930946	48938533	1	1	0	1
6	50765957	50766267	1	1	1	1
6	51517350	51517675	1	1	1	0
6	51736110	51736804	1	1	1	0
6	53037878	53037949	1	1	1	0
6	54556436	54556770	1	1	1	1
6	54864364	54864690	1	1	1	0
6	55341739	55342333	1	2	1	1
6	55407903	55408174	2	1	0	0
6	55825958	55846712	1	1	0	1
6	56898487	56898547	1	1	1	0
6	57618681	57618879	1	1	1	0
6	57622878	57627848	3	2	0	1
6	58423850	58428864	1	1	0	1
6	62053978	62054298	1	1	1	1
6	62278882	62278958	1	1	1	0
6	64667008	64668346	1	2	1	1
6	65006421	65006515	1	1	1	0
6	65185153	65185466	1	1	1	0
6	66260028	66262021	1	1	1	1
6	66274842	66275165	1	1	1	0
6	66399046	66404686	1	1	0	1
6	66595037	66595830	1	1	1	0
6	68223039	68223313	1	1	1	0
6	68499604	68499692	1	1	1	0
6	72571429	72571749	1	1	1	0
6	72863852	72873540	1	2	0	1
6	73152037	73152154	1	1	1	0
6	74156153	74156477	1	1	1	0
6	74421254	74421559	1	1	1	1
6	74613570	74620396	2	3	0	1
6	74832504	74833459	1	1	1	1
6	74849698	74849813	1	1	1	0
6	74865449	74866619	1	1	1	1
6	74932723	74933073	1	2	1	1
6	75957784	75958102	1	1	0	0
6	76053694	76053815	1	1	1	0
6	76746504	76746583	1	1	1	0
6	77097493	77102641	1	2	1	1
6	77920100	77920410	1	1	1	0
6	85318144	85324220	1	3	0	1
6	85771750	85771807	1	1	1	0
6	86026353	86026667	1	1	1	0
6	86708740	86714791	1	1	1	1
6	87012223	87013632	1	2	1	1
6	88118173	88118306	1	1	1	0
6	89424153	89424460	1	1	1	0
6	90961201	90961306	1	1	1	0
6	91237576	91237896	1	1	1	1
6	92289320	92289383	1	1	1	0
6	92807995	92808320	1	1	1	0
6	94657363	94657530	1	1	1	0
6	95400828	95400922	1	1	1	0
6	96580133	96580235	1	1	1	0
6	97487391	97487607	1	1	1	0
6	97505042	97505357	1	1	1	0
6	100034502	100035321	1	2	1	1
6	100297524	100297574	1	1	1	0
6	101934560	101939029	1	1	0	1
6	103737465	103762889	1	1	0	1
6	103939867	103943220	1	2	1	1
6	104183185	104183509	1	1	1	0
6	105260827	105263757	1	2	1	1
6	105567838	105568172	1	1	1	1
6	106983623	106983941	1	1	1	1
6	107124522	107124834	1	1	0	0
6	108031343	108032402	1	1	1	1
6	108266113	108266415	1	1	1	1
6	115379163	115379379	1	1	1	0
6	115624536	115624852	1	1	1	0
6	116750814	116751132	1	1	1	1
6	117780555	117780657	1	1	1	0
6	119012288	119013927	1	2	0	0
6	119417504	119417831	1	1	1	0
6	120557978	120568246	0	0	0	0
6	121179099	121179243	1	1	1	0
6	121319293	121319616	1	2	1	0
6	122301644	122301962	1	1	1	0
6	123515059	123515373	1	1	1	1
6	123549075	123549170	0	0	0	0
6	124498907	124499229	1	1	1	0
6	124836856	124836981	1	1	1	0
6	126468008	126468244	1	1	1	0
6	128827778	128829589	1	1	1	1
6	128976348	128976564	1	1	1	0
6	128989817	128990150	1	1	1	1
6	129319516	129325574	1	2	0	1
6	130959395	130959714	1	1	1	0
6	131418003	131418987	1	1	1	1
6	131440528	131440607	1	1	1	0
6	132106602	132108785	1	1	1	1
6	132114229	132118550	1	2	0	1
6	132375176	132378901	1	1	0	1
6	132697629	132697951	1	1	1	0
6	133371488	133371831	1	1	1	1
6	134268977	134269724	1	1	1	0
6	134817346	134817662	1	1	1	0
6	136235616	136235925	1	1	1	0
6	137313694	137314186	1	1	1	1
6	140952891	140953178	1	1	1	0
6	141325708	141326033	1	1	1	0
6	141548624	141550030	1	1	1	1
6	144453404	144453661	8	1	1	0
6	149498901	149499182	1	1	1	0
6	149632778	149632944	1	1	1	0
6	150302658	150302804	1	1	1	0
6	151485865	151486937	1	2	1	1
6	153029972	153033789	1	2	1	1
6	154446916	154447237	1	1	1	1
6	154463239	154463330	1	1	1	0
6	154686518	154686793	1	1	0	1
6	155387301	155387375	1	1	1	0
6	157699904	157703269	1	1	1	1
6	157957841	157958147	1	2	1	1
6	158509037	158509097	1	1	1	0
6	158548267	158549066	1	1	1	1
6	158876077	158876404	1	1	1	0
6	159232336	159232393	0	0	0	0
6	159652110	159652422	1	1	1	0
6	159666762	159667084	1	1	1	1
6	161684136	161684238	1	1	1	0
6	162112864	162113092	1	1	0	0
6	162893501	162893836	1	1	1	0
6	163434415	163434568	1	1	1	0
6	164250808	164250915	1	1	1	0
6	165724667	165732132	1	1	0	1
6	167488071	167489576	1	1	1	1
6	168059213	168059536	1	1	0	1
6	168717031	168718747	1	1	1	1
6	169905557	169905650	1	1	1	0
7	1185065	1187654	1	1	1	1
7	1856044	1863576	1	1	0	1
7	3467459	3467519	1	1	0	0
7	5842840	5843087	1	1	1	0
7	7583517	7584914	1	1	1	1
7	7593233	7593366	1	1	1	0
7	8698629	8698846	1	1	1	1
7	9634635	9635977	1	1	1	1
7	9647960	9648091	1	1	1	0
7	10504300	10506133	1	1	1	1
7	12024231	12024499	1	1	1	0
7	13022102	13028550	1	2	0	1
7	13022102	13028550	1	2	0	1
7	13663190	13663455	1	1	1	0
7	13676922	13677002	1	1	0	0
7	14449041	14449361	1	1	1	0
7	14451265	14451430	1	1	1	0
7	14910420	14910737	1	2	1	1
7	15885450	15885866	1	1	0	1
7	16936288	16936626	1	1	1	0
7	21587707	21587827	1	1	1	0
7	22434801	22436760	1	1	1	1
7	23095966	23096018	1	1	1	0
7	24038162	24040070	1	1	1	1
7	24677926	24678248	1	1	1	1
7	25044602	25044930	2	1	1	1
7	25057445	25059853	1	1	1	1
7	27783376	27783723	1	1	1	1
7	28574298	28575146	1	2	1	1
7	28596643	28596859	1	1	1	0
7	29688452	29690143	1	1	1	1
7	31315528	31318953	1	1	1	1
7	31523780	31525289	1	1	1	1
7	32390152	32393112	1	2	1	1
7	32774805	32777591	1	1	1	1
7	32811206	32811259	1	1	0	0
7	32946899	32946972	1	1	1	0
7	33403532	33403859	1	1	1	0
7	33708273	33708407	1	1	1	0
7	33898842	33899172	1	1	1	1
7	35607973	35608041	1	1	1	0
7	36352672	36352757	1	1	1	0
7	36441168	36441942	1	1	1	1
7	37477278	37477604	1	1	1	0
7	37998508	37998822	1	1	1	0
7	38508460	38508787	1	1	1	0
7	38513007	38513343	1	1	1	0
7	39380342	39380407	1	1	1	0
7	39820098	39825201	1	1	0	1
7	42549701	42550022	1	1	1	0
7	42604623	42604964	1	1	1	0
7	44962393	44962718	1	1	1	0
7	47219078	47219174	1	1	1	0
7	49552066	49552383	1	2	1	0
7	50638565	50638655	1	1	1	0
7	51081675	51081733	1	1	1	0
7	51594313	51598689	1	1	1	1
7	52094963	52095275	1	1	1	0
7	52107108	52107424	1	1	1	0
7	52520172	52520373	1	1	1	0
7	53196024	53196338	1	1	1	0
7	54370331	54370392	1	1	1	0
7	54668974	54669539	1	1	1	0
7	55286744	55289061	1	1	1	1
7	55409862	55410106	1	1	1	0
7	55676884	55677788	1	1	1	1
7	55971771	55972134	1	1	1	0
7	56217741	56220248	1	1	0	1
7	56761981	56769947	1	1	0	1
7	57568823	57569161	1	1	1	0
7	57957716	57959407	3	1	0	1
7	62002292	62004866	4	1	0	1
7	64315808	64318058	1	2	1	1
7	64853214	64853265	1	1	1	0
7	65316659	65317130	1	1	1	0
7	65857643	65860104	1	2	0	0
7	66644851	66645409	1	1	1	0
7	66697486	66699291	1	1	1	1
7	67131796	67132145	1	1	0	1
7	68129065	68129198	1	1	1	0
7	68462071	68462389	1	1	1	0
7	70447753	70448027	1	1	1	0
7	71211899	71212955	1	1	1	1
7	72270263	72275842	1	1	0	1
7	73190197	73190548	1	1	1	0
7	73549759	73550966	1	1	1	1
7	73828496	73831315	1	3	1	1
7	75293283	75293393	1	0	0	0
7	75313183	75313242	0	1	0	0
7	76870543	76870796	1	1	1	0
7	78357841	78358180	1	1	1	0
7	79742077	79742408	1	1	0	1
7	81358338	81358611	1	1	1	0
7	81441637	81442543	1	1	1	1
7	82910895	82910958	1	1	1	0
7	82946463	82946780	1	1	1	0
7	83050175	83051199	1	1	1	1
7	83709862	83710187	1	1	1	1
7	86836615	86836923	1	1	1	0
7	88069045	88069245	1	1	1	0
7	88091300	88091749	1	1	1	1
7	89032689	89032742	0	0	0	0
7	89156998	89157085	1	1	1	0
7	89554155	89554539	1	1	1	1
7	89598873	89599188	1	1	1	1
7	89737335	89738051	0	1	0	0
7	89810408	89812599	1	1	1	1
7	90022138	90022454	1	1	1	0
7	90583933	90584239	1	1	1	1
7	93416928	93422991	1	2	0	1
7	93541817	93542539	1	1	1	1
7	95386254	95386584	1	2	1	0
7	96067513	96067827	1	1	1	1
7	96475887	96481994	1	2	0	1
7	96505545	96505623	1	1	1	0
7	96522744	96523071	1	1	1	1
7	97395308	97402642	1	1	0	1
7	97496334	97496665	1	1	1	1
7	101334196	101334515	1	1	1	0
7	102488705	102489043	1	1	1	1
7	103463067	103463388	1	1	1	0
7	103856435	103856752	1	1	1	1
7	103874938	103875244	1	1	1	0
7	104129516	104129796	1	1	1	0
7	104187385	104187715	1	1	1	0
7	104590132	104590236	1	1	1	0
7	107683983	107684126	1	1	1	0
7	108352847	108353171	1	1	1	0
7	108501444	108501545	1	1	1	0
7	108884718	108884847	1	1	1	0
7	110181966	110188432	1	1	0	1
7	113416162	113422207	1	2	0	1
7	113953502	113953813	1	1	1	1
7	116842004	116842314	1	1	1	0
7	117893951	117894252	1	1	1	1
7	118343801	118344155	1	1	1	1
7	120290251	120291387	1	2	1	1
7	120881097	120881434	1	1	1	1
7	123636942	123637287	1	1	1	0
7	125265096	125265426	1	1	1	0
7	126045887	126051447	1	3	0	1
7	126775610	126775700	1	1	1	0
7	127214970	127217981	1	1	0	1
7	127620155	127620472	1	1	1	0
7	127766415	127766728	1	1	1	0
7	128309211	128309528	1	1	1	1
7	133107673	133108004	1	1	1	0
7	138039866	138039960	0	0	0	0
7	138300259	138300497	1	1	1	0
7	139109588	139109952	1	1	0	0
7	141113864	141114182	1	1	1	0
7	141491710	141491898	1	1	1	0
7	141760556	141786899	4	3	0	0
7	142360547	142362013	1	1	1	1
7	143898586	143898923	1	1	1	0
7	144034781	144036521	1	1	1	1
7	144361169	144361496	1	2	1	0
7	144382750	144382897	1	1	1	0
7	145019594	145019970	1	1	1	0
7	146883957	146884169	1	1	1	0
7	147044512	147044570	1	1	1	0
7	148072864	148076323	1	1	1	1
7	148111561	148111617	0	1	0	0
7	148818175	148818486	1	1	1	0
7	150463050	150463390	1	1	1	1
7	151230198	151231843	1	1	1	1
7	152281693	152284305	1	1	1	1
7	153310128	153310817	1	1	1	1
7	154153812	154155070	1	1	1	1
7	154941916	154942244	1	1	1	1
7	155926191	155926284	1	1	1	0
7	157223302	157223362	1	1	0	0
7	158029475	158030448	1	1	1	1
7	158046567	158047309	1	1	1	1
7	158068918	158069123	1	1	1	0
7	158245756	158246060	1	1	0	0
7	158395093	158395204	1	1	0	0
8	2003105	2003295	0	0	1	0
8	2122083	2122346	1	1	1	0
8	2778564	2778787	1	1	1	0
8	3485768	3485909	1	1	1	0
8	3485768	3485889	1	1	1	0
8	4122884	4124972	1	1	1	1
8	4222050	4222389	1	1	1	0
8	4941224	4941520	1	1	1	0
8	5744850	5744923	1	1	0	0
8	5748177	5748505	1	1	1	0
8	6587830	6588150	1	1	1	0
8	6790872	6791193	1	1	1	0
8	6991663	6995402	1	1	0	1
8	8386031	8386944	1	1	1	1
8	11076328	11076434	1	0	1	0
8	11245559	11247207	1	1	1	1
8	13778060	13778385	1	1	1	1
8	13888840	13888933	1	1	1	0
8	15001267	15001586	1	1	1	1
8	15219342	15219425	1	1	1	0
8	18454612	18455944	1	1	1	1
8	18651452	18652425	1	2	1	1
8	19055259	19055530	1	1	1	0
8	19980263	19980577	1	1	1	0
8	24972433	24990943	1	1	0	1
8	25066679	25070652	1	2	1	1
8	26879407	26880929	1	1	1	1
8	30072449	30072624	1	1	1	0
8	30392278	30392581	1	1	1	0
8	30603941	30605548	1	3	1	1
8	31571242	31571594	1	1	1	1
8	32680006	32691261	1	2	0	1
8	34426188	34426252	1	1	1	0
8	37050880	37051853	1	1	1	1
8	38953604	38953881	1	1	0	0
8	39737281	39737510	1	1	1	0
8	39765315	39765646	1	1	1	0
8	39885686	39890854	1	1	0	1
8	39976061	39976151	1	1	1	0
8	40469735	40470383	1	2	1	0
8	40774623	40779778	1	1	1	1
8	41279329	41279651	1	1	0	1
8	42185316	42185627	1	1	1	0
8	42190432	42194394	1	1	1	1
8	46991582	46992433	1	1	1	1
8	47381308	47381640	1	1	1	1
8	47405846	47407910	4	1	1	1
8	49093386	49093978	1	1	1	1
8	50009190	50009334	1	1	1	0
8	52023762	52024035	1	1	1	0
8	52060996	52061306	1	1	1	0
8	52737962	52738284	1	1	1	0
8	56107698	56108054	1	1	1	1
8	56401203	56401518	1	1	1	0
8	56676277	56676407	1	1	1	0
8	57300201	57300318	1	1	1	0
8	59078453	59078788	1	1	1	1
8	60179775	60179826	1	1	0	0
8	61204987	61205303	1	1	1	1
8	61945872	61946021	2	1	1	0
8	62035361	62035887	1	1	1	1
8	68727321	68727652	1	1	1	1
8	71583556	71584643	1	1	1	1
8	72551406	72551739	1	1	1	1
8	73787766	73793823	1	1	0	1
8	75362871	75366962	1	3	1	1
8	75871118	75871170	0	0	0	0
8	75876939	75877264	1	1	1	0
8	77215856	77215980	2	1	1	0
8	77337382	77338426	1	1	1	1
8	84959373	84959555	1	1	1	0
8	85434785	85437267	0	0	0	0
8	85955656	85955989	1	1	1	0
8	89351927	89352023	1	1	1	0
8	89392208	89392514	1	1	1	0
8	91069174	91069495	1	1	1	0
8	92152857	92153180	1	1	1	1
8	94072328	94077192	1	1	0	1
8	96875226	96879590	1	2	1	1
8	97098074	97098425	1	1	1	0
8	97800063	97800131	1	1	0	0
8	98595393	98595731	1	1	1	1
8	98783449	98783780	1	1	1	1
8	101890451	101890519	0	0	0	0
8	103994769	103996595	1	2	1	1
8	104382900	104383219	2	1	1	0
8	106181396	106181723	1	1	1	1
8	106670519	106670838	1	1	1	1
8	107511094	107511418	1	1	1	0
8	107728556	107728885	1	1	1	0
8	108120235	108120563	1	1	1	1
8	110234720	110235052	1	1	1	0
8	110510308	110510629	1	2	1	0
8	112168226	112168578	1	1	1	1
8	112294052	112297139	1	2	1	1
8	113085424	113085753	1	1	1	0
8	113225849	113226191	1	1	1	1
8	114862620	114862753	1	1	1	0
8	114934393	114934682	1	1	1	1
8	115079316	115080676	1	2	1	1
8	115997806	115998366	1	1	1	1
8	116488217	116488545	1	1	1	1
8	118223530	118223809	1	1	1	0
8	118712789	118713119	1	1	1	1
8	120154543	120161215	1	1	0	1
8	121534104	121534442	1	1	1	1
8	121681673	121681991	1	1	1	1
8	121854744	121855061	1	1	1	1
8	124654293	124654359	1	1	1	0
8	126336797	126337114	1	1	1	1
8	126595122	126601134	1	1	0	1
8	126681376	126681706	1	2	1	1
8	127192206	127194571	1	1	1	1
8	129465154	129471266	1	3	1	1
8	131850750	131852738	1	1	1	1
8	132168284	132168596	1	1	1	0
8	132277654	132280534	2	2	0	1
8	134329445	134329766	1	1	1	0
8	135231730	135231792	0	0	0	0
8	137160196	137163898	1	2	1	1
8	137716814	137717139	1	1	1	1
8	138742966	138743861	1	1	1	1
8	138860549	138860872	1	1	1	0
8	140475259	140475590	1	1	1	0
8	142398327	142398400	1	1	1	0
8	144295495	144295552	1	1	1	0
8	144603556	144603625	1	1	1	0
8	144723603	144723934	1	1	1	0
8	145005448	145005561	1	1	1	0
8	146042931	146043066	1	1	1	0
8	146057022	146057832	1	1	1	0
8	146192870	146193199	1	1	1	0
9	469391	469570	1	1	0	0
9	1715607	1715680	1	1	1	0
9	3780617	3780942	1	1	1	1
9	4346659	4346969	1	1	1	1
9	4376418	4377644	1	1	1	1
9	4537263	4537605	1	1	1	0
9	5641633	5642810	1	1	1	1
9	6729120	6730106	1	2	1	1
9	6999378	6999684	1	1	1	1
9	7371804	7372116	1	1	1	1
9	8640848	8641662	1	1	1	1
9	9950429	9950758	1	1	1	0
9	10498741	10499050	1	1	1	0
9	11408595	11408846	1	1	1	0
9	15394881	15395196	1	1	1	0
9	15602580	15602666	1	1	1	0
9	15815307	15821940	1	1	0	1
9	16389395	16389730	1	1	1	0
9	17277058	17277288	1	1	1	0
9	18286561	18286739	1	1	1	0
9	18751827	18752116	1	1	1	0
9	22496528	22504344	1	3	0	1
9	22653395	22653768	1	1	1	1
9	22999488	22999819	1	1	1	1
9	23075121	23075438	1	1	1	1
9	23362802	23377685	1	1	0	1
9	24356419	24356736	1	1	1	0
9	25594088	25594448	1	1	1	1
9	26512928	26513242	1	1	1	0
9	27670560	27670625	1	1	1	0
9	27788196	27788337	1	1	0	0
9	27788196	27788307	1	1	0	0
9	29092575	29098014	1	1	0	1
9	29624692	29625012	1	1	1	1
9	30004922	30004992	1	1	1	0
9	30491284	30491594	1	1	1	0
9	31239843	31240052	1	1	1	0
9	31291356	31292672	1	1	1	1
9	32315154	32315380	1	1	1	0
9	33050830	33051140	1	1	1	0
9	33213070	33213929	1	1	1	1
9	35803097	35803399	1	1	1	1
9	36008969	36009033	1	1	1	0
9	36362882	36364079	1	1	1	1
9	36423655	36423970	1	1	1	0
9	39096068	39096292	1	0	0	0
9	41251641	41252641	1	1	1	0
9	71665324	71665557	1	1	1	0
9	71703146	71703465	1	1	1	0
9	71777927	71778244	1	1	1	0
9	71804519	71804992	1	1	1	1
9	71895312	71896471	1	1	1	1
9	73463598	73463913	1	1	1	0
9	75669518	75669796	1	1	1	0
9	78736727	78737038	1	1	1	0
9	79124513	79124828	1	1	1	0
9	80555433	80555817	1	1	1	0
9	81725762	81726082	1	1	1	0
9	83071657	83072065	1	1	1	0
9	83630438	83630750	1	1	1	0
9	83967918	83970683	1	1	1	1
9	84324349	84326926	1	1	1	1
9	85033846	85034187	1	1	1	1
9	87901406	87901712	1	1	1	0
9	89154558	89155946	1	2	1	1
9	89799094	89799407	1	1	1	1
9	90858984	90860963	1	1	1	1
9	92098585	92098649	1	1	1	0
9	97292907	97293231	1	1	0	0
9	100761059	100761388	1	1	1	1
9	101309044	101311664	1	1	1	1
9	101347986	101348316	1	1	1	1
9	104219696	104220378	1	1	1	1
9	104443962	104444727	1	1	1	1
9	104714844	104724481	1	1	0	1
9	105162486	105162668	1	1	1	0
9	106568301	106569727	1	1	1	1
9	107400974	107401287	1	1	1	0
9	109024117	109024427	1	1	1	1
9	110033442	110035444	1	3	1	1
9	110537521	110540595	1	1	1	1
9	112286046	112286686	1	1	0	0
9	114631747	114632065	1	1	1	0
9	114902343	114902657	1	1	1	0
9	115264645	115264736	1	1	1	0
9	115937085	115937379	1	1	1	0
9	118109643	118109987	1	1	1	1
9	119477064	119477397	1	1	1	1
9	122531835	122532152	1	1	1	0
9	130900912	130902108	1	1	1	1
9	131412057	131413976	1	1	1	1
9	131694898	131695031	1	1	1	0
9	131700926	131702157	1	1	1	1
9	132026686	132028069	1	1	1	0
9	133030643	133034801	1	1	0	1
9	133305073	133305157	1	1	0	0
9	135296997	135297073	1	1	1	0
9	136060716	136061032	1	1	1	0
9	136154304	136154433	1	1	1	0
9	136379211	136379552	1	1	1	1
9	136414102	136414425	1	1	1	1
9	136761040	136761267	1	1	1	0
9	136863596	136863947	1	1	1	1
9	137690415	137690499	1	1	1	0
9	138207941	138208001	1	1	1	0
9	138214064	138217603	1	2	0	1
9	138479101	138480199	1	2	1	1
9	140253510	140255974	1	1	1	1
10	1537792	1537898	1	1	0	0
10	1602667	1602781	1	1	1	0
10	2379471	2379797	1	1	1	0
10	3095680	3095931	1	1	1	1
10	3258132	3258208	1	0	0	0
10	4290063	4291682	1	1	1	1
10	4634802	4635120	1	1	1	0
10	4708519	4710522	1	1	1	1
10	5248653	5248756	1	1	1	0
10	5287300	5293345	1	2	0	1
10	5522923	5523010	1	1	0	0
10	5889560	5892817	1	1	0	1
10	6097371	6097868	1	1	1	1
10	6169465	6169685	1	1	1	0
10	6411564	6417629	1	2	1	1
10	7077041	7078301	1	1	1	1
10	7793789	7794038	1	1	1	0
10	8781979	8782307	1	1	1	1
10	9436189	9436251	1	1	1	0
10	9438233	9438400	1	1	1	0
10	9519816	9520121	1	1	1	1
10	10493410	10493732	1	1	1	0
10	10708536	10708852	1	1	1	0
10	12596203	12596584	1	1	1	1
10	14936349	14936665	1	1	1	0
10	15532465	15532774	1	1	1	1
10	18503076	18503589	1	1	1	1
10	19397309	19397645	1	1	1	0
10	19504645	19504784	1	1	1	0
10	20667246	20667565	1	1	1	0
10	23635492	23635621	1	1	1	0
10	24376838	24378441	1	1	1	1
10	25098082	25098419	1	1	1	1
10	26354752	26355068	1	1	1	0
10	26767942	26768247	1	1	1	0
10	27945179	27945229	1	1	1	0
10	29712146	29712720	1	1	1	1
10	29742244	29742966	1	1	1	1
10	29883209	29883264	1	1	1	0
10	31246748	31251769	1	1	1	1
10	31443351	31444864	1	1	1	1
10	32257881	32260612	1	1	1	1
10	32705727	32706064	1	1	1	0
10	33492641	33492929	1	1	1	1
10	38271986	38272142	1	1	1	0
10	42701552	42716790	0	1	0	1
10	43274201	43274532	1	1	1	0
10	44675233	44675325	1	1	1	0
10	44901299	44901606	1	1	1	0
10	49917157	49917479	1	1	1	0
10	53203677	53214222	1	3	0	1
10	53578471	53578799	1	1	1	1
10	53827668	53827985	1	1	0	1
10	53828729	53828780	1	1	0	0
10	54441197	54441513	1	1	1	0
10	54860811	54861129	1	1	1	1
10	56517028	56517340	1	1	1	0
10	56697929	56698054	0	0	0	0
10	57702026	57702365	1	2	0	1
10	58863548	58863866	1	1	1	1
10	59015218	59015559	1	1	1	0
10	59209788	59211853	1	1	1	1
10	61365482	61365800	1	1	1	1
10	65509249	65511399	1	3	1	1
10	66841806	66842061	1	1	1	0
10	67032387	67032801	1	1	1	1
10	70634324	70634436	1	1	1	0
10	70998115	70998437	1	1	1	1
10	71281004	71291092	1	1	0	1
10	73256582	73256701	1	1	1	0
10	73824657	73824960	1	1	1	0
10	78255573	78261019	1	4	0	1
10	78800903	78801221	1	2	1	0
10	81092183	81092780	1	1	1	0
10	82904658	82904930	1	1	1	0
10	88666176	88666515	1	1	1	0
10	89275798	89276568	1	1	1	0
10	90116515	90116582	0	0	0	0
10	91547385	91547720	1	1	0	0
10	91809912	91810221	1	1	1	0
10	92969226	92969563	1	1	1	1
10	93633336	93634562	1	1	1	1
10	94134600	94137653	1	2	1	1
10	95545478	95546495	1	1	1	1
10	97207055	97208027	1	1	0	1
10	99034864	99037397	1	1	1	1
10	99417568	99417626	1	1	1	0
10	100025119	100025453	1	1	1	0
10	104528123	104528447	1	1	1	0
10	104645248	104645586	1	1	1	0
10	105097523	105097836	1	1	1	0
10	107252999	107253351	1	2	1	0
10	107950683	107951595	1	1	1	1
10	108030318	108032541	1	1	1	1
10	111036378	111036697	1	1	1	0
10	111572111	111578216	1	2	1	1
10	114112182	114116658	1	1	1	1
10	114157785	114158122	1	1	1	0
10	117711617	117712002	1	1	1	0
10	118265310	118265632	1	1	1	1
10	118766020	118769356	1	1	1	1
10	119330250	119330432	1	1	1	0
10	119634275	119634605	1	1	1	1
10	122226655	122228803	1	1	1	1
10	122701137	122701429	1	1	0	0
10	124428716	124428807	1	1	0	0
10	125378941	125379014	1	1	1	0
10	127191656	127197234	1	1	0	1
10	127745181	127745980	1	1	1	1
10	128106473	128106786	1	1	1	0
10	129226744	129227054	1	1	1	0
10	129935566	129935877	1	1	0	0
10	130007553	130007603	1	1	0	0
10	132272028	132272167	0	0	0	0
10	132372179	132372324	1	1	0	0
10	132909059	132912779	1	2	0	1
10	132988685	132991208	1	1	1	1
10	133162044	133162098	1	0	0	0
10	134953605	134953841	1	1	0	0
10	134977391	134977606	1	1	1	0
10	135104793	135105983	2	1	1	1
11	223786	224002	1	1	1	0
11	1662955	1663535	1	1	1	1
11	2215312	2215565	1	1	1	1
11	5106965	5107211	1	1	1	0
11	5760088	5762365	1	1	1	1
11	6600866	6601075	1	1	1	0
11	7428580	7428910	1	1	1	0
11	7716904	7717219	1	1	1	1
11	7790335	7792009	2	1	1	1
11	8326057	8326195	1	1	1	0
11	9338353	9338621	1	1	0	0
11	9525787	9526799	1	1	1	1
11	9794574	9794899	1	1	1	0
11	10260048	10261313	1	1	1	1
11	10292729	10293834	1	1	1	1
11	12152545	12152868	1	1	1	0
11	12943733	12944009	1	1	1	0
11	14348311	14348626	1	2	1	1
11	16587159	16587294	1	1	1	0
11	16597564	16597886	1	1	1	1
11	16905547	16905600	1	1	1	0
11	16996170	16996593	1	1	1	0
11	17195840	17196152	1	1	1	1
11	18290364	18290417	1	1	1	0
11	22010475	22010544	1	0	1	0
11	22470879	22472765	1	2	1	1
11	25432504	25432726	1	1	1	0
11	25564423	25564813	1	1	1	0
11	27307870	27308202	1	1	1	0
11	27657264	27657595	1	1	1	0
11	29000583	29012888	0	0	0	0
11	29748268	29748603	1	1	1	0
11	29967579	29968466	1	1	1	1
11	31152432	31152747	1	1	1	0
11	31393774	31397646	1	2	0	1
11	31916714	31917042	1	1	1	0
11	33537673	33537995	1	1	1	1
11	33659950	33660015	1	1	1	0
11	34048596	34048799	2	0	0	0
11	34728122	34728616	1	1	1	1
11	37793218	37793347	1	1	1	0
11	39010739	39010805	1	1	1	0
11	39785905	39785974	1	1	1	0
11	39805115	39805449	1	1	1	0
11	41007019	41007340	1	1	1	0
11	41308137	41308215	1	1	0	0
11	41818197	41819022	1	2	1	1
11	41822281	41822607	1	1	1	0
11	42156150	42156478	1	1	1	0
11	42464099	42464409	1	1	1	1
11	43891830	43892165	1	1	1	1
11	43909594	43909899	1	1	1	0
11	45132764	45132956	1	1	1	1
11	45429847	45431613	1	1	1	1
11	47057589	47063706	1	1	0	1
11	48120062	48120370	1	1	1	1
11	48446815	48447110	1	1	1	0
11	48600857	48604282	1	1	1	1
11	48690003	48690171	1	1	1	0
11	48734733	48736948	2	1	0	1
11	48880716	48881741	2	1	1	1
11	48928945	48929255	1	1	1	0
11	48934482	48934820	1	1	0	0
11	48944699	48945369	2	2	0	0
11	48948712	48949222	2	1	1	1
11	49425082	49425416	1	1	1	0
11	50640218	50641074	2	1	1	1
11	51341167	51362969	1	1	0	1
11	51577837	51581750	1	1	0	0
11	55488947	55489275	1	1	1	1
11	57962829	57963155	1	1	0	0
11	58166982	58168149	1	2	1	1
11	58220605	58220934	1	1	1	0
11	58587132	58587988	1	1	1	1
11	58594189	58596019	1	2	1	1
11	58809286	58809617	1	1	1	0
11	61107786	61108124	1	1	1	1
11	61944788	61945085	1	1	1	0
11	63698909	63701653	1	1	0	1
11	64268440	64268499	1	1	1	0
11	67642225	67644843	1	1	0	1
11	67662507	67662586	1	1	1	0
11	68183094	68183403	1	1	1	0
11	69400841	69401402	1	1	1	1
11	71861598	71861912	1	1	0	1
11	74145058	74145404	1	1	1	0
11	76445325	76445459	1	1	1	0
11	78838457	78838513	1	1	1	0
11	81856411	81863345	1	1	0	1
11	83143381	83143660	1	1	1	0
11	84723184	84723389	1	1	1	0
11	89932514	89932852	1	1	1	0
11	92245998	92246301	1	1	1	0
11	92869805	92875913	1	2	0	1
11	93102801	93103118	1	1	1	0
11	93679230	93681423	1	1	1	1
11	95169380	95175431	1	1	0	1
11	96614760	96615086	1	1	1	0
11	99276323	99276662	1	1	1	0
11	101289994	101290317	1	1	1	0
11	101416773	101417102	1	1	1	1
11	102471847	102472162	1	1	0	1
11	102751105	102752802	1	3	1	1
11	103087928	103088084	1	1	1	1
11	103410822	103411134	1	1	1	0
11	103949528	103949636	1	1	1	0
11	104010474	104010817	1	1	1	1
11	104180381	104180723	1	1	1	1
11	104267749	104273229	1	3	1	1
11	105723493	105723823	1	1	1	0
11	107158610	107158665	1	1	1	0
11	110026838	110026894	1	1	1	0
11	110489596	110490055	1	1	0	0
11	110911647	110911818	1	1	1	0
11	114397160	114397230	1	1	1	0
11	122347577	122349280	1	1	1	1
11	123230019	123230075	1	1	1	0
11	124775035	124778298	1	1	1	1
11	124830139	124830246	1	1	1	0
11	125053086	125053375	1	1	1	0
11	132558588	132558876	1	1	1	0
11	134431780	134431835	1	1	1	0
11	134445855	134445916	1	1	0	0
11	134601979	134607661	1	1	0	1
12	377497	384829	1	2	0	1
12	1028786	1029591	1	1	1	1
12	1230946	1231799	0	0	0	0
12	1864012	1864326	1	1	1	0
12	3860912	3860965	1	1	0	0
12	6538255	6538626	1	1	1	1
12	6613336	6613398	1	1	1	0
12	6907384	6907639	1	1	1	0
12	7832826	7832950	1	1	1	0
12	8558486	8590846	2	2	0	1
12	8625579	8625889	1	1	1	1
12	9016804	9017867	1	1	0	1
12	10703488	10703814	1	1	1	1
12	10813067	10813239	1	1	1	1
12	11258525	11258838	1	1	1	0
12	11288103	11288156	1	1	1	0
12	11341899	11342212	1	1	1	1
12	12263339	12263671	1	1	1	0
12	13725906	13726553	1	1	1	1
12	13941609	13941706	1	1	1	0
12	14052324	14052818	1	1	1	0
12	14258602	14258932	1	1	1	0
12	16420128	16421286	1	1	1	1
12	17894162	17894388	1	1	0	0
12	18317393	18317700	0	0	0	0
12	20862520	20862857	1	1	1	0
12	21775416	21775734	1	1	1	0
12	22047473	22047575	1	1	1	0
12	23795726	23796038	1	1	1	1
12	23939522	23940088	1	1	1	1
12	24460408	24460699	1	2	1	0
12	25670021	25670491	1	1	1	0
12	26303487	26303557	1	1	1	0
12	26511021	26511352	1	1	1	1
12	27433988	27434318	1	1	1	1
12	28823496	28823578	1	1	1	0
12	29573408	29573748	1	1	1	0
12	30043761	30043947	1	1	1	0
12	30371318	30371742	1	1	1	0
12	32963600	32963914	1	1	1	0
12	33853140	33853354	1	1	1	0
12	34515476	34515584	1	1	1	0
12	34845026	34849137	3	2	0	2
12	37991226	37994633	7	2	0	1
12	38010146	38018095	4	4	0	1
12	38084804	38085657	2	2	1	0
12	38085944	38086452	1	0	0	0
12	38102650	38102820	1	1	1	0
12	38372112	38372283	1	1	1	0
12	39527956	39529157	1	1	1	1
12	40864969	40865091	1	1	1	0
12	41183196	41183501	1	1	1	0
12	41659817	41660133	1	1	1	0
12	41757437	41757525	1	1	1	0
12	42238054	42238877	1	1	1	0
12	43654406	43654752	1	1	1	0
12	43977450	43979549	1	1	1	1
12	45903154	45909939	1	1	0	1
12	45948359	45948444	1	1	1	0
12	47075351	47075698	1	1	1	1
12	48725467	48728380	1	1	1	1
12	51216435	51218459	1	1	1	1
12	51796889	51796941	1	1	1	0
12	54245408	54245696	1	2	1	1
12	55127306	55127366	1	1	1	0
12	55727210	55728183	1	1	1	1
12	61736529	61736798	1	2	1	0
12	62295032	62295217	1	1	1	0
12	63946729	63946956	2	1	1	0
12	65134827	65135003	1	1	1	0
12	71602358	71604473	1	2	1	1
12	72356577	72358140	1	1	1	1
12	72725140	72725309	1	1	1	0
12	72739802	72739855	1	1	1	0
12	73293558	73293668	1	1	1	0
12	74571808	74572021	1	1	1	0
12	74964926	74965041	1	1	1	0
12	77006204	77006266	1	1	1	0
12	83844045	83844608	1	1	1	1
12	83959218	83959533	1	1	1	0
12	84042270	84042582	1	1	1	0
12	84484485	84484800	1	1	1	1
12	84593109	84596011	1	2	1	1
12	86523316	86523635	1	1	1	1
12	87158310	87158371	1	1	1	0
12	90846373	90846576	1	1	1	0
12	94358329	94358640	1	1	1	1
12	95244025	95244447	1	1	1	1
12	95344057	95344366	1	1	1	0
12	96010454	96012414	1	3	1	1
12	96233582	96236327	1	1	1	1
12	96340346	96342954	1	1	1	1
12	97501033	97501105	1	1	1	0
12	97554728	97555055	1	1	1	1
12	98669928	98672090	1	1	1	1
12	98955402	98959000	1	2	0	1
12	99793948	99802770	1	1	0	1
12	101872667	101872717	1	1	0	0
12	102102407	102107086	1	1	1	1
12	104293396	104293723	1	1	1	0
12	105773515	105773838	1	1	1	1
12	113071990	113072197	1	1	1	0
12	115023766	115023828	1	1	1	0
12	123010339	123010667	1	1	1	1
12	124795816	124795936	1	1	0	0
12	125334398	125334707	1	1	1	0
12	125433332	125433414	1	1	1	0
12	126019196	126019252	1	1	0	0
12	126825401	126825492	1	1	1	0
12	127199949	127200287	1	1	1	0
12	127502625	127502852	1	1	1	0
12	127660427	127660752	1	3	1	1
12	127947266	127947318	1	1	0	0
12	128037978	128038294	1	1	1	1
12	129182679	129182751	1	1	0	0
12	130060288	130060618	1	2	1	1
12	130123025	130123165	1	1	1	0
12	131815903	131815983	1	1	1	0
12	132186710	132186782	1	1	0	0
13	20342553	20343467	1	1	1	1
13	21730901	21731223	1	1	1	1
13	22574676	22574770	1	1	1	0
13	23055209	23055515	1	1	1	0
13	23632498	23637302	1	1	0	1
13	24057641	24057972	1	1	1	0
13	24710955	24711268	1	1	1	0
13	25721018	25721336	1	1	1	1
13	28268140	28269048	1	1	1	1
13	28333011	28333108	1	1	1	0
13	28839857	28840181	1	1	1	0
13	29891563	29891873	1	1	1	0
13	29954758	29955081	1	1	1	1
13	30215824	30221844	1	2	0	1
13	31043602	31043824	1	1	1	0
13	31175586	31175920	1	1	1	0
13	31418213	31418481	3	1	1	0
13	31426222	31426511	0	0	1	0
13	31703545	31705657	1	1	0	1
13	31963616	31963686	1	1	1	0
13	32014699	32014829	1	1	1	0
13	34192592	34193321	1	1	1	1
13	36806770	36806861	1	1	1	0
13	37414466	37414785	1	1	1	1
13	37414466	37414786	1	1	1	1
13	39057316	39060201	1	2	1	1
13	39934183	39935480	1	1	1	1
13	40028470	40028791	1	1	1	0
13	41271112	41271423	1	1	1	1
13	42755953	42756204	1	1	1	1
13	42946048	42946378	1	1	1	0
13	43539795	43541447	1	1	1	1
13	45042433	45043105	1	1	1	1
13	46005379	46005721	1	1	1	0
13	47689477	47689790	1	1	1	1
13	48419926	48420081	1	1	1	0
13	50596829	50596972	1	1	1	0
13	51069347	51075078	1	1	1	1
13	51551935	51552263	1	1	1	1
13	51760756	51760872	1	1	1	0
13	55941179	55941468	1	1	1	0
13	55952595	55952684	1	1	1	0
13	56151096	56151219	1	1	1	0
13	57975501	57975848	1	1	1	0
13	58528927	58528984	0	1	0	0
13	60172491	60172823	1	1	1	1
[truncated: 677 more rows]

## Sheet: 53x coverage INS
Chromosome	Start	Start+Length	SVIM	Sniffles	PBHoney-Spots	PBHoney-Tails
1	20096482	20096861	0	2	1	0
1	30878560	30878605	0	0	0	0
1	33652452	33652551	1	1	1	0
1	77938472	77938524	1	1	1	0
1	245823630	245823693	0	0	1	0
1	247386196	247386221	1	1	0	0
2	49087934	49087954	1	1	0	0
2	99738089	99738259	1	1	1	0
2	134261903	134261962	1	2	1	0
2	239484717	239484843	2	0	1	0
2	242929754	242929950	0	0	1	0
3	7821280	7821299	2	1	0	0
3	77404278	77404305	0	1	0	1
3	79662060	79662094	2	1	1	0
3	194776280	194776404	0	2	1	0
4	55036119	55036164	1	1	0	0
4	88790584	88790596	1	1	0	0
4	103785582	103785639	1	2	1	0
4	156270464	156270491	0	1	0	0
4	181313959	181313999	1	0	1	0
5	2099691	2099972	0	2	1	0
5	6868849	6868876	1	0	0	0
5	20472163	20472238	1	1	1	0
5	31906367	31906451	0	1	0	0
5	135114468	135114494	0	1	0	0
5	164367292	164367319	1	1	0	0
6	104715227	104715376	2	1	0	0
6	115109935	115109987	1	1	1	0
6	166699087	166699341	0	0	0	0
7	12014108	12014248	1	1	1	0
7	54674087	54674329	1	1	1	0
7	102573007	102573074	1	1	1	0
7	128438413	128438450	0	1	0	1
8	42378046	42378151	0	0	1	0
8	88268999	88269063	1	0	0	0
8	94666519	94666541	1	1	0	0
8	133920667	133920712	1	0	1	0
9	16896156	16896174	1	1	0	0
9	31978473	31978537	1	1	1	0
9	38655894	38655955	1	1	1	0
9	90482878	90482941	1	1	1	0
10	5202142	5202182	1	1	0	0
10	25743222	25743246	1	2	0	0
10	58941032	58941118	1	2	1	0
10	129061630	129061647	1	2	0	0
10	134326287	134326498	1	1	1	0
11	14863295	14863316	1	1	0	0
11	96665982	96666134	1	1	1	0
12	17827883	17827958	2	2	1	0
13	103346857	103346910	1	0	1	0
13	105408694	105408769	2	1	1	0
14	82116288	82116611	2	0	1	0
15	26060659	26060723	1	1	0	0
15	27630372	27630452	1	1	1	0
15	53568184	53568230	1	1	1	0
16	13774434	13774495	0	0	1	0
16	78227539	78227633	1	1	1	0
17	45209243	45209262	0	2	0	0
17	69645257	69645282	0	1	1	0
17	75099788	75099840	1	1	1	0
18	41314949	41315022	1	1	1	0
19	44169897	44169918	1	1	1	0
19	47012308	47012357	0	2	0	0
19	49086433	49086650	0	3	1	0
20	7699659	7699891	1	1	1	0
21	34529234	34529290	1	2	1	0
22	49094673	49094845	1	1	1	0
22	49670985	49671183	0	2	1	0

## Sheet: 6x coverage DEL
Chromosome	Start	Stop	SVIM	Sniffles	PBHoney-Spots	PBHoney-Tails
1	1598414	1598580	1	1	1	0
1	2041460	2041556	0	0	0	0
1	2911537	2911850	0	0	0	0
1	2919032	2919366	0	0	0	0
1	7570072	7571526	1	1	0	0
1	9595643	9597706	1	1	0	0
1	10482481	10483779	1	1	0	0
1	11682894	11683189	0	0	0	0
1	19151770	19152035	0	0	0	0
1	21786419	21786690	1	1	1	0
1	25158688	25161509	1	1	0	1
1	26489813	26490138	1	1	0	0
1	27935352	27935513	1	1	0	0
1	28247800	28248108	1	1	1	0
1	31575066	31577331	1	1	0	0
1	35101422	35111976	1	1	0	1
1	35627128	35627448	1	1	1	0
1	37816474	37816715	1	1	1	0
1	37816474	37816722	1	1	1	0
1	38208245	38208408	1	1	0	0
1	39998238	40001292	1	1	0	0
1	42743178	42743492	1	1	1	0
1	43857456	43857791	1	1	0	0
1	45417623	45417934	1	1	0	0
1	46207287	46207598	1	1	1	0
1	46234605	46234658	1	1	0	0
1	46366108	46366436	1	1	1	0
1	55334338	55334389	1	1	0	0
1	56401283	56401603	1	1	1	0
1	56831107	56834961	1	1	0	1
1	56887703	56888019	1	1	0	0
1	57242608	57242946	1	1	0	0
1	58343212	58343535	1	1	0	0
1	58743910	58744822	0	0	0	0
1	60048637	60049661	1	1	0	0
1	62390587	62390935	1	1	0	0
1	63151820	63152158	1	1	1	0
1	63705357	63708146	1	1	0	0
1	64943617	64958061	0	0	0	0
1	66024174	66030267	1	1	0	1
1	66263910	66264242	1	1	0	0
1	67201205	67201536	1	1	0	0
1	68007959	68008816	1	1	0	0
1	69806993	69807311	1	1	1	0
1	69943716	69944021	1	1	0	0
1	70768112	70768434	1	1	1	0
1	70946190	70946520	1	1	1	0
1	71741320	71741629	1	1	1	0
1	72766324	72811839	1	1	0	1
1	73753601	73753915	1	1	0	0
1	73768784	73769134	1	1	1	0
1	74312432	74312682	1	1	1	0
1	74755168	74755289	1	1	1	0
1	75148235	75148292	1	1	0	0
1	76011866	76012195	1	1	1	0
1	77100367	77100649	1	1	0	0
1	77240062	77240138	1	1	0	0
1	79401509	79401830	1	1	0	0
1	80114173	80114489	1	1	0	0
1	81404758	81410948	1	1	0	0
1	81687785	81688113	1	1	0	0
1	82963292	82963615	1	1	0	0
1	83042645	83042964	1	1	0	0
1	83125977	83127601	1	1	1	0
1	84517926	84524629	1	1	0	0
1	85748621	85748950	1	1	0	0
1	86405791	86406118	1	0	0	0
1	86740981	86741697	1	1	0	0
1	88873547	88873598	1	1	0	0
1	89475909	89478624	1	1	0	0
1	91624772	91625054	1	1	1	0
1	91914096	91914550	1	1	1	0
1	92232062	92233333	1	1	1	0
1	92681353	92681405	1	1	0	0
1	94288373	94291256	1	1	0	0
1	99179942	99180049	1	1	0	0
1	101724122	101724207	1	1	0	0
1	103047679	103048008	1	1	1	0
1	103096066	103096384	1	1	0	0
1	105218645	105219456	1	1	0	0
1	105428310	105428639	1	1	1	0
1	105866771	105867044	1	1	1	0
1	106969623	106969788	1	1	1	0
1	108402972	108405484	1	1	0	0
1	108733325	108737251	0	1	0	0
1	109573232	109575180	0	0	0	0
1	109597720	109598050	1	1	1	0
1	110187160	110191395	1	1	0	0
1	112074694	112074805	1	1	0	0
1	112835088	112837665	1	1	0	0
1	114039828	114045877	1	1	0	0
1	115796889	115797172	1	1	0	0
1	116229484	116232840	0	0	0	0
1	117002162	117002292	1	1	1	0
1	118091037	118091258	1	1	1	0
1	120675959	120676674	1	1	0	0
1	142727449	142728072	0	0	0	0
1	144901180	144906809	1	2	0	1
1	149714450	149718286	1	1	0	0
1	150691436	150691769	1	1	0	0
1	152555543	152587740	0	1	0	0
1	153133707	153133963	1	1	1	0
1	156526705	156528935	1	1	0	0
1	157018861	157019250	1	1	1	0
1	158867534	158870025	1	1	1	1
1	158961352	158966201	1	1	0	0
1	159648708	159649657	1	1	0	1
1	160935021	160935336	1	1	0	0
1	162052666	162052985	1	1	1	0
1	165731210	165731489	1	1	1	0
1	168024560	168025732	1	1	0	1
1	171783587	171783649	1	1	1	0
1	175091593	175091646	1	1	0	0
1	176478218	176478773	1	1	1	0
1	180183832	180184150	1	1	1	0
1	180292990	180293313	0	0	0	0
1	180749769	180755393	1	1	0	1
1	182289325	182289636	1	1	0	0
1	184814729	184820784	1	1	0	0
1	184937038	184937359	1	1	0	0
1	185009802	185011733	0	0	0	0
1	185373097	185373434	1	1	1	0
1	187716105	187722532	1	1	0	1
1	188207882	188208102	1	1	1	0
1	188539455	188540229	1	1	1	1
1	188994949	188995283	1	1	0	0
1	190837320	190837490	1	1	1	0
1	193235431	193235657	0	0	0	0
1	194060079	194060242	1	0	0	0
1	194517608	194517867	1	1	1	1
1	197500509	197503271	1	1	1	1
1	197894019	197894314	1	1	1	0
1	198461775	198461882	0	0	0	0
1	199438727	199440233	1	1	0	0
1	202427248	202427535	1	1	1	0
1	207292363	207293195	0	1	0	0
1	207541964	207545564	1	1	0	1
1	208862789	208862852	0	0	0	0
1	212471136	212472616	1	1	0	1
1	214770104	214770439	1	1	0	0
1	217269958	217270023	1	1	0	0
1	217754075	217754377	0	0	0	0
1	218082664	218082897	1	1	1	0
1	218182489	218188594	1	1	0	1
1	218245629	218246489	1	1	1	0
1	218785914	218786233	1	1	1	0
1	220226025	220226107	1	1	0	0
1	222034144	222034475	1	1	1	0
1	222374166	222380539	1	1	0	1
1	224247103	224247578	1	1	1	0
1	224392822	224393134	1	1	1	0
1	225256532	225256801	1	1	1	0
1	225344402	225344715	0	0	0	0
1	227166204	227166447	1	1	0	0
1	228024094	228024405	1	0	0	0
1	228572161	228572489	1	0	0	0
1	228814806	228815141	1	1	0	0
1	229373389	229373784	1	1	0	0
1	229812534	229820836	1	1	0	1
1	229910519	229910590	1	1	1	0
1	232423119	232423446	1	1	1	0
1	232775530	232775843	1	1	0	0
1	232836575	232836759	1	1	0	0
1	233865140	233865470	1	1	0	0
1	233962190	233963569	0	1	0	0
1	234318645	234319747	1	1	0	0
1	234587203	234587512	1	2	1	0
1	235537066	235538337	1	1	0	0
1	236054576	236054913	1	1	1	0
1	236279281	236279829	1	1	0	0
1	236549087	236551329	1	1	0	1
1	236594926	236595250	1	1	1	0
1	240302570	240302663	1	1	0	0
1	240616991	240617314	1	1	1	0
1	240641207	240641608	1	1	1	0
1	241149857	241150181	1	1	1	0
1	241186304	241186427	1	1	0	0
1	241360538	241360852	1	1	1	0
1	241586226	241586488	1	1	1	0
1	242860265	242860346	1	1	1	0
1	243127772	243129211	1	1	0	0
1	243782746	243783763	1	1	0	0
1	245077582	245077697	1	1	1	0
1	246125965	246126155	1	1	1	0
1	246155873	246156296	1	1	0	0
1	246167282	246167379	1	0	0	0
1	246969897	246969989	1	1	0	0
1	247027879	247028188	1	1	1	0
1	247536759	247536953	1	1	1	0
1	247850463	247856515	1	1	0	1
1	247959050	247959103	1	1	0	0
1	248051479	248057638	0	2	0	0
1	248849862	248850138	1	1	1	0
2	1358010	1358452	1	1	1	0
2	1623132	1623436	1	1	0	0
2	2726302	2726581	1	1	0	0
2	2798773	2799242	1	1	1	0
2	3885213	3885333	1	1	1	0
2	4781292	4787356	1	1	0	1
2	5209177	5209502	1	1	1	0
2	5487769	5488035	1	1	0	0
2	6660507	6660567	0	0	0	0
2	8616795	8617101	1	1	1	0
2	11248607	11248971	1	1	0	0
2	11428780	11428861	1	1	0	0
2	11474753	11475104	1	1	1	0
2	11520574	11520853	1	1	0	0
2	14704170	14710116	1	1	0	0
2	16271568	16273799	1	1	0	1
2	18570344	18570446	0	0	0	0
2	18574231	18574524	1	1	1	0
2	18906147	18907348	1	1	0	0
2	22688474	22689983	1	1	0	0
2	25227621	25227935	1	1	1	0
2	28353921	28354247	1	1	1	0
2	28661665	28661718	0	0	0	0
2	29999224	29999299	1	1	1	0
2	30303126	30303272	1	1	0	0
2	33224463	33227292	0	0	0	0
2	34523655	34525719	1	1	0	0
2	34643631	34643937	1	0	0	0
2	34695830	34736567	1	1	0	0
2	34797610	34801576	1	1	0	0
2	35772266	35772319	1	1	0	0
2	35975985	35997142	1	2	0	0
2	36732451	36732704	0	0	0	0
2	36955661	36955976	0	0	0	0
2	38040911	38040967	1	1	0	0
2	40446947	40447073	1	1	0	0
2	40882495	40882558	1	1	1	0
2	40978140	40978471	1	0	0	0
2	41973142	41975865	1	1	0	1
2	42346260	42347318	1	1	0	0
2	43129249	43129579	1	1	0	0
2	44783588	44783908	1	1	1	0
2	46910133	46910448	1	1	1	0
2	48781836	48784867	1	1	0	1
2	48990527	48991164	1	1	1	0
2	49561482	49561626	1	1	0	0
2	49612883	49613205	1	1	1	0
2	51926585	51927767	1	1	0	0
2	51973824	51974240	1	1	0	0
2	52749687	52785270	1	1	0	1
2	54565494	54567473	1	1	1	1
2	54693479	54693742	1	1	1	0
2	56083527	56083843	1	1	1	0
2	57342730	57343056	1	1	1	0
2	59623257	59631048	0	0	0	0
2	65333803	65341695	0	0	0	0
2	65807510	65807819	1	1	1	0
2	66505590	66507553	1	1	0	0
2	70125045	70125565	1	1	1	0
2	73430932	73431243	1	1	0	0
2	74511277	74511606	1	1	0	0
2	75932641	75932710	1	1	0	0
2	76526499	76528893	1	1	0	0
2	76557057	76557290	1	1	1	0
2	76773554	76775452	1	1	0	0
2	78117891	78118357	1	1	1	0
2	78748487	78748630	1	1	0	0
2	79057648	79057983	1	1	1	0
2	79076571	79081206	1	1	0	1
2	82340446	82340765	1	1	1	0
2	83375262	83375623	0	0	1	0
2	84758441	84758733	1	1	1	0
2	85326971	85327277	1	1	0	0
2	85519106	85519442	0	0	0	0
2	85939148	85939372	1	1	1	0
2	88320969	88321215	1	1	1	0
2	88429845	88429942	1	1	0	0
2	88600817	88601142	0	0	0	0
2	89029229	89032282	1	1	0	0
2	91679897	91685488	0	0	0	0
2	97854245	97856134	0	0	0	0
2	99752965	99753300	1	1	1	0
2	101975204	101975536	1	1	1	0
2	102097839	102098165	1	1	0	0
2	102232582	102233587	1	1	1	0
2	103322484	103322818	1	1	1	0
2	104186941	104187136	1	1	1	0
2	106695078	106695894	0	0	0	0
2	108855419	108856281	1	1	0	0
2	109310554	109312109	0	0	0	0
2	109689901	109695214	1	1	0	0
2	109815790	109816305	1	1	1	0
2	111576405	111576636	1	1	1	0
2	116662077	116662656	1	1	0	0
2	117893051	117893389	1	1	1	0
2	118906129	118906281	1	1	0	0
2	119713987	119714124	0	0	0	0
2	120417198	120418495	0	0	0	0
2	121797806	121798399	1	0	0	0
2	123364879	123365376	1	1	0	0
2	123783290	123783518	1	1	0	0
2	123989135	123989464	0	0	0	0
2	124170257	124170586	1	1	0	0
2	125766561	125768247	0	0	0	0
2	126443247	126451831	1	1	0	1
2	126509712	126510598	1	1	0	0
2	127674757	127677272	1	1	0	0
2	128737073	128737162	1	1	0	0
2	128871260	128871569	1	1	1	0
2	129355930	129356256	0	0	0	0
2	129638420	129646203	1	1	0	1
2	130242245	130251408	1	1	0	1
2	130954930	130957403	1	1	0	1
2	132534465	132534926	0	0	1	0
2	133671859	133674492	0	1	0	0
2	134460265	134460571	1	1	1	0
2	134544275	134544606	1	1	1	0
2	134966701	134970130	1	1	0	1
2	138245289	138245632	0	0	0	0
2	142350999	142351323	1	1	1	0
2	142396138	142396579	1	1	0	0
2	146842402	146842549	1	1	1	0
2	146862620	146876862	1	1	0	1
2	150626971	150627291	1	1	0	0
2	150759301	150759621	1	1	0	0
2	151031139	151038246	1	1	0	1
2	151817481	151817552	0	0	0	0
2	151903084	151903359	1	1	1	0
2	152041205	152041492	0	0	0	0
2	152617289	152617603	1	1	0	0
2	154494936	154495152	1	1	1	0
2	156188113	156188294	1	1	1	0
2	156385367	156385429	0	0	0	0
2	156656757	156656860	1	1	0	0
2	157077112	157077334	1	1	0	0
2	157272376	157272555	1	1	1	0
2	158433338	158433666	1	1	1	0
2	158719086	158719396	1	1	1	0
2	159959720	159961279	2	1	0	1
2	160140079	160140174	1	1	0	0
2	160149118	160151648	1	1	1	1
2	160855852	160856174	1	1	1	0
2	161795601	161795924	1	1	1	0
2	163666409	163666723	1	1	1	0
2	166267509	166267831	1	1	1	0
2	168895807	168896126	1	1	1	0
2	169395463	169395774	1	1	1	0
2	169606132	169606207	1	1	0	0
2	170105116	170111162	1	1	0	1
2	170641508	170643951	1	1	0	1
2	170992013	170992321	1	1	0	0
2	173148039	173148099	1	1	0	0
2	173179997	173186134	1	1	0	0
2	176637487	176637816	0	0	0	0
2	177265642	177272040	1	1	0	0
2	178287638	178288061	1	1	0	0
2	182355972	182356286	1	1	0	0
2	182565241	182565568	1	1	0	0
2	182856915	182857597	1	1	1	0
2	183354710	183354784	1	1	0	0
2	184085522	184090946	1	1	0	0
2	184249967	184250309	1	1	1	0
2	184546948	184547086	1	1	0	0
2	187437115	187437308	1	1	0	0
2	188215719	188216025	1	1	0	0
2	193355405	193355708	1	1	1	0
2	194689502	194698765	0	0	0	0
2	195477627	195477734	1	1	0	0
2	196031310	196031614	1	1	1	0
2	196051815	196052084	1	1	1	0
2	196214815	196215226	1	1	1	0
2	197614617	197614948	0	0	0	0
2	200312456	200312679	1	1	1	0
2	200530386	200530479	1	1	1	0
2	204181663	204191733	0	0	0	0
2	205185254	205185318	1	1	0	0
2	206731183	206731505	1	1	1	0
2	208351134	208359386	1	1	0	0
2	208474483	208476784	1	1	0	0
2	208567225	208567529	1	1	1	0
2	208959108	208959450	1	1	1	0
2	209061158	209061477	1	1	1	0
2	209451718	209452044	1	1	1	0
2	212551246	212551542	1	1	1	0
2	212700044	212700116	1	1	1	0
2	213530330	213530467	0	0	0	0
2	213574672	213574977	1	1	0	0
2	214507331	214507569	0	0	0	0
2	214775205	214775511	1	1	1	0
2	215728762	215730831	1	1	0	1
2	215749625	215749807	1	1	1	0
2	217089931	217092498	1	1	0	1
2	217092787	217093111	0	0	0	0
2	217158309	217158727	0	0	0	0
2	217955892	217957266	1	1	1	1
2	221345900	221346253	1	1	1	0
2	221882975	221883170	1	1	0	0
2	223481691	223481979	1	1	1	0
2	223760179	223762671	1	1	0	1
2	223797359	223797675	1	0	0	0
2	223964960	223965055	1	1	0	0
2	226039584	226040060	1	1	1	0
2	227681548	227681718	1	1	1	0
2	229949563	229949659	1	1	1	0
2	231325295	231325637	1	1	1	0
2	231996177	231996500	1	1	1	0
2	233332719	233333480	1	1	0	0
2	233668372	233668676	1	1	0	0
2	233764771	233765484	0	0	0	0
2	236010926	236011112	0	0	0	0
2	236094669	236094997	1	1	0	0
2	239409372	239409697	1	1	0	0
2	240958940	240959261	1	1	0	0
3	228772	234404	1	1	0	1
3	982598	982931	1	1	1	0
3	2311586	2311934	1	1	1	0
3	2633027	2633347	1	1	0	0
3	3723307	3723381	1	1	0	0
3	3873205	3873533	1	1	1	0
3	4066925	4069555	1	1	0	1
3	6700871	6701253	1	1	0	0
3	7347025	7347322	1	1	0	0
3	8325639	8326811	1	1	0	0
3	10397457	10397805	1	1	0	0
3	10549594	10549645	1	1	0	0
3	11108285	11111883	1	1	0	1
3	13141434	13142582	0	0	0	0
3	16239409	16241209	1	1	0	0
3	17731683	17732007	0	0	0	0
3	18729954	18730778	1	1	0	0
3	20011444	20011544	0	0	0	0
3	21457498	21457820	1	1	0	0
3	21723706	21725966	1	1	0	0
3	22092348	22097795	1	1	0	0
3	23764058	23764387	1	1	0	0
3	24090787	24091042	1	1	0	0
3	24819511	24819835	1	1	0	0
3	25030888	25032249	0	0	0	0
3	26123847	26123975	1	1	1	0
3	26450970	26452298	1	1	0	0
3	26469887	26469982	1	1	0	0
3	26786706	26787025	1	1	0	0
3	32102051	32107883	1	1	0	1
3	32806747	32808061	1	1	0	0
3	32940758	32940854	1	1	1	0
3	33300940	33301247	1	1	0	0
3	33553189	33554075	1	1	0	0
3	33822680	33822812	1	1	1	0
3	36108124	36108441	1	1	0	0
3	41336681	41337229	1	0	0	0
3	42838357	42840810	1	1	1	1
3	43031093	43031420	1	1	1	0
3	45609887	45610302	1	1	0	0
3	45768352	45768676	1	1	1	0
3	45831051	45831105	1	0	0	0
3	46045873	46046129	1	1	0	0
3	47490668	47493440	1	1	1	1
3	49494277	49494605	1	1	0	0
3	53069164	53069275	1	0	0	0
3	55358446	55358539	1	1	1	0
3	56604700	56604955	1	1	1	0
3	61475049	61475371	1	1	1	0
3	65188870	65214748	1	1	0	0
3	67493696	67496799	1	1	0	1
3	68634771	68640253	1	1	0	0
3	68739683	68747858	1	1	0	1
3	70415106	70415440	1	1	1	0
3	71242338	71242638	1	1	0	0
3	73063078	73063554	1	1	0	0
3	74765413	74765735	1	1	0	0
3	74789871	74789946	1	1	0	0
3	78779419	78779718	1	1	0	0
3	80925312	80926604	1	1	1	0
3	81346066	81346380	1	1	0	0
3	81907493	81907812	1	1	1	0
3	82936657	82936957	1	1	0	0
3	83853116	83855349	1	1	1	1
3	87482522	87482606	1	1	0	0
3	89509965	89516006	1	1	0	0
3	95116193	95116522	1	1	1	0
3	98899064	98902432	1	1	0	1
3	98943804	98949515	1	1	0	1
3	99037446	99037757	1	1	1	0
3	99628783	99629631	1	1	0	0
3	99785351	99785656	1	1	0	0
3	100521630	100522507	1	1	0	0
3	101188370	101188692	1	1	1	0
3	102283775	102284112	1	1	1	0
3	102810350	102810663	1	1	0	0
3	103547913	103548231	1	1	1	0
3	104278200	104279046	0	0	0	0
3	104416308	104416445	1	1	0	0
3	106735978	106736232	1	1	0	0
3	106813626	106813789	1	1	0	0
3	109743997	109744064	1	1	0	0
3	110256978	110257259	1	1	0	0
3	111243621	111248925	3	2	0	1
3	112467383	112467712	1	1	1	0
3	113854022	113854347	1	1	1	0
3	114466475	114466798	1	1	1	0
3	116275272	116275595	1	1	0	0
3	118281605	118281828	1	1	1	0
3	119893984	119894443	1	1	0	0
3	122138443	122138768	1	1	0	0
3	124890050	124890819	1	1	1	0
3	124936296	124937163	1	1	0	0
3	126089985	126090050	1	1	0	0
3	126358923	126359249	1	1	0	0
3	127027719	127027877	1	1	0	0
3	129184468	129184777	1	1	0	0
3	129763381	129806745	1	1	0	1
3	129912684	129912999	1	1	1	0
3	130132025	130132904	1	1	0	0
3	131495078	131495134	1	0	0	0
3	131677802	131678143	1	1	0	0
3	131708254	131713384	0	1	0	0
3	133503767	133505082	1	1	0	1
3	133849759	133849816	0	0	0	0
3	134673903	134674555	1	1	1	0
3	136021014	136026199	0	0	0	0
3	137314455	137316442	1	1	0	0
3	139425868	139425926	1	1	0	0
3	140193795	140194014	1	1	0	0
3	140621383	140622359	1	1	0	0
3	144517871	144518442	1	1	1	0
3	144888450	144888910	0	0	0	0
3	145146470	145146971	1	1	0	0
3	145931899	145932210	1	1	1	0
3	146385189	146394861	1	2	0	0
3	148281435	148285419	0	0	0	0
3	148566793	148567110	1	1	0	0
3	148729873	148730104	1	1	1	0
3	148797250	148797304	1	1	0	0
3	148844373	148844700	1	1	1	0
3	149878066	149878375	1	1	0	0
3	151503209	151503269	1	1	0	0
3	152311724	152313155	1	1	1	0
3	154096748	154097089	0	0	0	0
3	155410958	155411282	1	1	0	0
3	156092171	156093691	1	1	0	1
3	158116902	158117244	1	1	1	0
3	158350740	158351911	0	0	0	0
3	159257022	159257690	1	1	1	0
3	159461352	159463432	1	1	0	0
3	161246713	161247047	1	1	1	0
3	161635512	161635691	1	1	1	0
3	162308607	162308866	1	1	0	0
3	162408297	162408612	1	1	1	0
3	162448966	162449835	1	1	0	0
3	162512134	162626334	0	1	0	1
3	162717307	162723554	1	1	0	0
3	162764902	162769084	1	1	0	1
3	163464168	163464473	1	1	1	0
3	168515945	168516023	1	1	0	0
3	168738455	168738835	1	1	1	0
3	170119565	170119877	1	1	1	0
3	172400896	172401217	1	1	1	0
3	177294510	177297473	1	1	0	1
3	177381316	177385413	0	0	0	0
3	177896496	177896554	1	1	0	0
3	178550130	178550871	1	1	1	0
3	179398610	179398798	1	1	1	0
3	179654340	179654804	1	1	0	0
3	180918064	180918791	0	0	0	0
3	183876816	183877403	1	1	0	0
3	184125373	184125568	1	1	0	0
3	185017329	185017653	1	1	1	0
3	186581016	186585284	1	1	0	0
3	187732825	187734762	1	1	0	0
3	188304832	188305164	1	1	0	0
3	189575895	189576216	1	1	0	0
3	189737344	189740524	1	1	0	0
3	189955409	189955709	1	1	0	0
3	189995602	189995669	1	1	1	0
3	190290640	190290936	1	1	0	0
3	190478459	190478634	1	1	1	0
3	190669798	190670120	1	1	0	0
3	191141010	191141067	1	1	0	0
3	191856086	191856423	1	1	1	0
3	192063182	192063491	1	1	0	0
3	192875330	192885405	0	1	0	0
3	194384086	194384477	1	1	1	0
3	194398683	194400290	1	1	0	0
3	194543291	194546256	0	0	0	0
3	194555651	194556280	1	1	0	0
3	194614727	194615042	1	1	0	0
3	195569217	195569932	1	1	0	0
3	196055918	196056846	1	1	0	0
3	196390101	196390154	0	0	0	0
3	196934574	196939255	1	1	0	0
4	401040	401369	0	0	0	0
4	752270	753746	1	1	0	0
4	1086778	1086827	1	1	0	0
4	1373550	1373663	1	1	1	0
4	1385457	1385532	1	1	1	0
4	1559330	1559477	1	0	0	0
4	2397849	2398502	1	1	0	0
4	2550351	2551291	1	1	0	0
4	6651590	6652910	1	1	0	0
4	6894838	6896047	0	0	0	0
4	6897350	6900398	0	0	0	0
4	7524424	7524667	1	1	0	0
4	7567562	7567917	1	1	0	0
4	7768257	7768327	1	1	0	0
4	9573063	9573170	1	1	1	0
4	9576978	9577448	1	1	1	0
4	9688911	9688981	1	0	0	0
4	9952291	9952540	1	1	0	0
4	9956825	9957142	1	1	0	0
4	10211261	10234567	0	0	0	0
4	10392431	10402181	1	1	0	0
4	17202757	17203066	1	1	1	0
4	21160987	21167097	1	1	0	1
4	21292929	21293047	1	1	0	0
4	21694731	21694850	1	1	1	0
4	25241050	25241190	1	0	0	0
4	25497151	25497463	0	0	0	0
4	26528324	26528559	1	1	0	0
4	27543891	27543955	1	1	0	0
4	28421591	28421940	1	1	0	0
4	29661110	29661437	1	1	1	0
4	30057531	30057892	1	1	0	0
4	31205816	31206134	1	1	1	0
4	31338488	31338686	1	1	1	0
4	31406678	31407004	1	0	0	0
4	31492864	31493299	0	0	0	0
4	32540601	32540915	1	1	0	0
4	34779886	34828943	1	1	0	1
4	36469905	36470237	1	1	1	0
4	36842747	36843089	1	1	1	0
4	37483080	37483138	1	1	0	0
4	39031077	39031358	0	1	0	0
4	39400103	39400164	1	1	0	0
4	40024916	40026281	1	1	0	0
4	40700509	40700739	0	0	0	0
4	41445194	41445294	1	1	0	0
4	42023936	42024119	1	1	1	0
4	43931496	43931836	1	1	1	0
4	44507276	44507729	1	1	1	0
4	44971997	44972168	1	1	1	0
4	46055991	46058195	1	1	0	0
4	47487826	47487877	1	1	0	0
4	55808675	55808918	1	1	0	0
4	55998555	55998888	1	1	0	0
4	57501858	57501984	1	1	0	0
4	58087337	58087734	1	1	1	0
4	58148017	58148342	1	1	1	0
4	59944560	59950601	1	1	0	0
4	60589089	60589207	1	1	0	0
4	61330107	61333186	1	1	0	1
4	61569229	61569558	1	1	0	0
4	61939190	61942243	1	1	0	0
4	63552087	63552141	1	1	0	0
4	64783585	64784554	1	1	1	0
4	65719086	65719560	1	1	1	0
4	66641110	66641420	1	1	1	0
4	68873179	68873248	1	1	0	0
4	69036893	69037213	1	1	1	0
4	69597938	69598290	1	1	1	0
4	72785701	72786024	1	1	1	0
4	72829627	72829955	1	1	1	0
4	73418754	73418842	1	1	0	0
4	73831249	73831820	1	1	0	0
4	79269121	79275195	1	1	0	1
4	80205729	80206056	1	1	1	0
4	80888047	80894091	1	1	0	0
4	81302527	81302865	1	1	1	0
4	81703683	81703899	1	1	1	0
4	81991516	81991836	1	1	1	0
4	82674871	82675469	1	1	0	0
4	84221709	84221993	1	1	1	0
4	86238976	86239058	1	1	1	0
4	86310520	86310830	1	1	1	0
4	86660756	86661077	1	1	1	0
4	86976375	86979951	1	1	0	0
4	87066354	87066535	1	1	1	0
4	88032138	88032469	1	1	1	0
4	88291873	88292203	1	1	1	0
4	88775636	88775952	1	1	0	0
4	89037669	89038004	1	1	1	0
4	89681461	89681782	1	1	1	0
4	89833365	89833417	1	1	0	0
4	91596770	91602908	1	1	0	1
4	92161476	92162724	0	1	0	0
4	95498965	95499280	1	1	1	0
4	95870449	95870766	1	0	1	0
4	97572103	97572421	1	1	1	0
4	98110645	98110970	1	1	0	0
4	98133376	98133689	1	1	0	0
4	98181262	98181582	1	1	0	0
4	100023043	100023377	1	1	1	0
4	100070289	100070604	1	1	1	0
4	101244847	101245110	1	1	1	0
4	101390635	101390812	1	0	0	0
4	102787787	102788351	1	1	0	0
4	103329414	103332047	1	1	0	0
4	103873102	103875607	1	1	0	0
4	104894047	104894680	0	0	0	0
4	105502853	105503064	1	1	0	0
4	106234884	106234949	1	1	0	0
4	107437639	107438421	1	1	0	0
4	107604297	107609253	1	1	0	1
4	107974330	107974487	1	1	1	0
4	108127809	108131714	1	1	0	0
4	108276697	108279504	1	1	0	1
4	110498741	110499065	1	1	1	0
4	111383201	111383532	1	1	1	0
4	111516320	111516509	1	1	1	0
4	111808751	111809059	1	1	0	0
4	113348506	113348569	1	1	0	0
4	113469974	113470281	1	1	1	0
4	114135093	114135577	1	1	0	1
4	115624598	115624870	1	1	1	0
4	115743888	115744132	1	1	1	0
4	116166908	116177180	0	1	0	1
4	117251479	117251795	1	0	1	0
4	117367796	117368488	0	0	0	0
4	117420630	117420908	1	1	1	0
4	119296343	119296678	1	1	1	0
4	120017236	120017555	0	0	0	0
4	120244558	120244903	1	1	0	0
4	120780799	120781067	1	1	0	0
4	121087087	121087292	1	1	0	0
4	121808930	121809246	1	1	0	0
4	125867362	125867690	1	1	1	0
4	130175080	130175155	1	1	1	0
4	130407553	130407671	1	1	1	0
4	131694826	131695074	1	1	0	0
4	133114040	133114358	1	1	0	0
4	133180961	133183395	1	1	0	0
4	133365470	133365564	1	1	0	0
4	133445432	133445701	1	1	1	0
4	133619877	133620182	1	1	1	0
4	133819598	133819920	1	1	0	0
4	134132628	134133211	1	1	0	0
4	134141603	134141911	1	1	1	0
4	137311637	137311694	1	1	0	0
4	139347265	139347363	1	1	0	0
4	139468850	139473239	1	1	0	1
4	139948015	139948333	1	1	1	0
4	145316446	145319905	0	0	0	0
4	148362894	148362953	1	1	0	0
4	150161040	150161381	1	1	0	0
4	150951028	150951349	1	1	1	0
4	152340706	152341552	1	1	0	0
4	157002033	157002343	1	1	1	0
4	161879030	161884943	1	1	0	1
4	162776135	162776212	1	1	1	0
4	163214347	163214411	1	1	1	0
4	163394004	163396420	1	1	0	1
4	164501941	164502253	1	1	1	0
4	164658299	164659132	1	1	1	0
4	165823217	165823329	0	0	0	0
4	166002618	166005055	1	1	0	1
4	167004317	167004919	1	1	1	0
4	167108088	167108429	1	1	1	0
4	167412029	167412139	1	1	0	0
4	167677037	167683071	0	1	0	0
4	167892552	167893740	1	1	1	0
4	169120838	169120924	1	1	0	0
4	170151075	170151210	1	1	0	0
4	170278461	170278881	1	1	0	0
4	170808438	170808717	0	0	0	0
4	171292138	171292204	1	1	0	0
4	171355648	171355991	1	1	0	0
4	171549652	171549983	1	1	1	0
4	171969683	171969747	1	1	0	0
4	172988640	172992930	1	1	0	0
4	172988640	172992931	1	1	0	0
4	173176433	173176487	1	1	0	0
4	173425033	173433520	1	1	0	0
4	176091074	176091158	0	0	0	0
4	177869319	177869634	0	1	0	0
4	178156828	178157156	1	1	1	0
4	178514245	178514563	1	1	1	0
4	179956842	179957160	1	1	0	0
4	180063786	180064160	0	0	0	0
4	180097877	180098507	1	1	0	1
4	181317272	181317454	1	1	1	0
4	181549429	181549742	1	1	1	0
4	181876787	181878288	1	1	0	0
4	182056560	182057129	1	2	1	0
4	183035439	183035499	1	1	1	0
4	184303693	184304015	1	1	0	0
4	184632824	184632914	1	1	0	0
4	185140997	185141279	0	0	0	0
4	185665772	185666089	1	1	1	0
4	185883550	185883658	1	0	0	0
4	186155541	186155851	1	1	1	0
4	186198866	186199184	1	1	0	0
4	187353481	187357180	1	1	0	1
4	187795698	187796017	1	1	0	0
4	188959366	188959488	1	1	1	0
4	189315627	189316487	0	0	0	0
4	189793240	189793558	1	1	1	0
4	189969677	189970030	1	1	1	0
4	190057999	190064272	1	1	0	0
4	190105437	190106145	1	2	1	0
4	190253839	190254160	1	1	1	0
4	190291419	190291737	0	0	0	0
4	190302412	190302724	0	0	0	0
4	190512512	190512564	0	1	0	0
4	190512512	190512564	0	1	0	0
4	190741456	190741740	1	1	1	0
5	53333	53566	1	1	1	0
5	175874	176394	0	0	0	0
5	487055	487666	1	1	0	1
5	654937	655004	1	1	0	0
5	836145	837045	1	1	0	0
5	1178294	1180732	1	1	0	0
5	1627140	1628837	1	1	0	0
5	1682464	1682775	1	1	0	0
5	1769071	1769292	1	1	0	0
5	1924591	1925202	1	1	1	0
5	1951013	1951455	1	1	1	0
5	1968396	1971583	1	1	0	1
5	2769424	2769640	1	1	1	0
5	3015549	3015630	1	1	0	0
5	3499262	3499582	1	1	1	0
5	3502314	3502641	1	1	1	0
5	7221929	7222248	1	1	1	0
5	9400611	9400880	1	1	1	0
5	9411761	9412074	1	1	0	0
5	9990099	9990311	1	1	1	0
5	10273399	10275146	1	1	0	1
5	10574957	10575301	1	1	0	0
5	10756181	10756515	1	1	1	0
5	11339026	11339349	1	1	1	0
5	12769657	12769710	1	1	0	0
5	12811018	12820523	1	1	0	1
5	13399958	13400032	1	1	1	0
5	13416592	13422853	0	0	0	0
5	13427688	13427740	1	1	0	0
5	13855301	13855615	1	1	1	0
5	13895055	13895374	1	1	0	0
5	16124811	16125491	0	0	0	0
5	18171826	18171889	1	1	0	0
5	19375277	19376400	1	1	0	0
5	20558013	20558165	0	1	0	0
5	20990983	20991181	1	1	0	0
5	21450170	21452462	1	1	1	1
5	24091608	24091932	1	1	1	0
5	24370528	24373436	1	1	0	1
5	24452840	24453161	1	1	1	0
5	25275396	25275720	1	1	0	0
5	25314612	25314948	1	1	1	0
5	25316198	25316504	1	1	0	0
5	25777307	25777630	1	1	1	0
5	26111187	26111512	1	1	1	0
5	26186256	26186315	1	1	0	0
5	26653902	26653966	1	1	0	0
5	26796699	26801896	1	1	0	1
5	27524885	27526215	1	1	0	0
5	28813577	28813829	1	1	1	0
5	30518175	30518259	1	1	0	0
5	31677425	31677745	1	1	1	0
5	33200860	33201171	1	1	1	0
5	33355564	33355894	0	0	0	0
5	35191135	35191471	1	1	0	0
5	35614174	35614486	1	1	0	0
5	36486029	36486301	1	1	0	0
5	39374343	39374477	1	1	0	0
5	42165929	42167769	0	0	0	0
5	43523640	43523699	1	1	1	0
5	44125522	44125712	1	1	0	0
5	46270610	46275836	1	1	0	0
5	52231772	52232104	1	1	1	0
5	53176929	53177233	1	1	0	0
5	53755531	53755619	1	1	1	0
5	54081758	54081907	1	1	1	0
5	57323477	57333778	1	1	0	1
5	57679993	57686101	1	1	0	0
5	57923170	57923343	1	0	0	0
5	58729833	58730085	1	1	1	0
5	60001705	60003665	1	1	0	0
5	61293627	61293952	1	1	0	0
5	62704439	62704761	1	1	1	0
5	63698344	63701356	1	1	0	0
5	64286055	64286391	0	0	0	0
5	65028084	65030380	1	1	0	0
5	65346042	65346371	1	1	1	0
5	68724017	68724486	1	1	1	0
5	70853481	70853548	1	1	0	0
5	71157674	71157740	1	1	0	0
5	71916549	71916852	1	1	1	0
5	73648986	73649303	1	1	1	0
5	75435663	75435781	1	1	1	0
5	77048346	77048681	1	1	0	0
5	77062309	77062618	0	0	0	0
5	77105219	77105548	1	1	0	0
5	77574167	77574456	1	1	1	0
5	77880805	77881127	0	0	0	0
5	78109800	78111870	1	1	0	0
5	78276749	78277072	1	0	0	0
5	78277727	78278045	1	0	0	0
5	79013703	79014009	1	1	1	0
5	79557189	79557502	1	1	0	0
5	80039372	80039680	1	1	1	0
5	81008165	81008437	1	1	0	0
5	81182480	81182821	0	0	0	0
5	82482757	82483062	1	0	0	0
5	83614992	83615339	1	1	1	0
5	84814478	84814554	1	1	0	0
5	84822818	84822887	1	1	0	0
5	86115338	86117858	0	0	0	0
5	86246003	86247137	1	1	0	0
5	87328660	87328807	1	1	1	0
5	88032013	88032342	1	1	1	0
5	88043139	88043466	1	1	0	0
5	89860422	89860742	1	1	0	0
5	90499773	90502095	1	1	0	1
5	90574694	90574986	1	1	0	0
5	91480775	91481128	1	1	0	0
5	93916284	93916620	1	1	1	0
5	94109626	94109954	1	1	0	0
5	95343312	95343665	1	1	1	0
5	95909716	95910061	1	1	1	0
5	95966536	95967361	1	1	0	0
5	97401562	97402760	0	0	0	0
5	97413946	97414039	1	1	0	0
5	98345102	98347482	1	1	0	0
5	98839890	98842906	1	1	0	0
5	99174315	99174628	1	1	0	0
5	99608147	99608459	1	1	0	0
5	99759461	99759778	1	1	1	0
5	99923534	99923838	1	1	1	0
5	102163355	102163607	1	1	0	0
5	103030555	103030879	1	1	0	0
5	103854275	103860326	1	1	0	0
5	104432114	104503672	1	1	0	1
5	110694943	110695264	1	1	0	0
5	112477828	112478366	1	1	0	0
5	112881417	112881736	1	1	1	0
5	114393664	114393930	1	1	0	0
5	114731313	114731630	1	1	0	0
5	114756499	114757889	1	1	0	0
5	115130458	115130806	1	1	1	0
5	115894137	115894457	1	1	1	0
5	116222073	116222133	1	0	0	0
5	116428183	116428500	1	1	0	0
5	117387099	117393883	1	1	0	1
5	117868223	117868534	1	1	0	0
5	119015145	119015464	1	1	0	0
5	119380147	119382680	1	1	0	1
5	120313019	120313333	1	1	0	0
5	120727437	120727559	1	1	1	0
5	121059232	121060010	1	1	1	0
5	122274355	122274677	1	1	1	0
5	124717346	124717667	1	1	1	0
5	125841118	125841327	1	0	0	0
5	126458378	126458815	1	1	1	0
5	126942333	126942659	1	1	1	0
5	127172331	127173280	1	1	1	0
5	127336001	127336929	1	1	0	0
5	128378682	128378992	1	0	0	0
5	130804189	130804274	1	1	0	0
5	135115175	135120712	1	1	0	0
5	136854675	136856391	0	1	0	0
5	137022563	137023886	1	1	0	0
5	137807486	137816901	1	1	0	0
5	141459201	141459505	1	1	0	0
5	142935367	142935678	1	1	1	0
5	143080256	143080458	1	1	0	0
5	143353634	143353809	0	0	0	0
5	143370676	143370767	1	1	1	0
5	143512867	143515047	0	0	0	0
5	144473259	144473640	1	1	0	0
5	144871905	144872805	1	1	0	0
5	146380182	146380256	1	1	0	0
5	147462156	147462471	1	1	0	0
5	149463927	149464030	1	1	0	0
5	149746192	149746517	1	1	1	0
5	151760911	151761223	1	1	1	0
5	152986428	152986520	1	1	0	0
5	153092141	153092204	0	0	0	0
5	154315918	154316002	1	1	0	0
5	155311784	155312574	1	1	1	0
5	158592398	158592742	1	1	1	0
5	159742556	159742662	1	1	0	0
5	160431306	160431636	1	1	1	0
5	164366298	164366607	1	0	1	0
5	166150749	166151068	1	1	1	0
5	166294130	166294321	1	1	1	0
5	166402763	166403630	1	1	1	0
5	166474422	166474504	1	1	1	0
5	168742524	168742757	1	1	1	0
5	171514607	171514931	1	1	0	0
5	172889714	172890046	1	1	0	0
5	176387580	176390180	1	1	1	0
5	178109062	178113411	1	1	0	0
5	178656269	178656463	1	1	0	0
5	180184455	180184722	1	1	1	0
6	666377	667821	1	1	1	0
6	1682792	1683102	1	1	1	0
6	3145734	3146578	0	0	0	0
6	4050242	4050560	1	1	1	0
6	5037250	5039186	1	1	1	0
6	5135240	5135782	0	0	0	0
6	5898448	5898875	1	1	1	0
6	6277341	6277602	1	1	0	0
6	7717368	7717702	1	2	1	0
6	9025729	9025780	1	1	0	0
6	9075288	9075608	1	1	0	0
6	9460378	9460714	1	1	0	0
6	10070793	10071105	1	1	0	0
6	10264423	10265264	1	1	0	0
6	11444340	11444651	1	1	1	0
6	11556092	11556411	1	1	1	0
6	11903437	11903748	1	0	0	0
6	13882550	13883852	1	1	0	0
6	14745286	14745697	1	1	1	0
6	17472270	17472582	1	1	0	0
6	18402088	18402867	1	1	0	0
6	19155632	19155966	1	1	0	0
6	19423603	19423836	1	1	1	0
6	20765367	20765686	1	1	1	0
6	22227473	22227754	1	1	0	0
6	23300363	23300684	1	1	1	0
6	23743260	23745945	1	1	0	0
6	23948742	23948982	0	0	0	0
6	24811876	24817950	1	1	0	1
6	25529870	25530011	1	1	1	0
6	28190196	28190532	1	1	0	0
6	28972210	28972315	1	1	0	0
6	29332278	29332595	1	1	0	0
6	29650420	29651085	1	1	0	0
6	29685470	29688080	1	1	1	1
6	29899769	29901526	1	2	0	0
6	30230519	30230591	0	0	0	0
6	30886430	30886570	1	1	0	0
6	31211617	31213116	1	1	1	0
6	31421497	31424386	1	1	0	1
6	32313769	32314091	1	1	1	0
6	32377905	32378685	0	1	0	0
6	32547587	32547909	1	1	1	0
6	32561956	32564608	1	1	0	0
6	32593657	32594016	1	1	0	0
6	32676574	32677030	1	1	0	0
6	32749231	32749541	1	1	1	0
6	32778709	32779820	1	1	0	1
6	33026719	33028600	0	0	0	0
6	33093408	33093738	1	1	0	0
6	33937830	33942697	1	1	0	1
6	38922188	38922502	1	1	1	0
6	41404061	41404383	1	1	0	0
6	41953351	41953665	1	1	1	0
6	43614846	43614911	1	1	0	0
6	45967459	45967785	1	0	0	0
6	47091655	47092028	0	0	1	0
6	48930946	48938533	1	1	0	0
6	50765957	50766267	1	1	1	0
6	51517350	51517675	1	1	0	0
6	51736110	51736804	1	1	1	0
6	53037878	53037949	1	1	0	0
6	54556436	54556770	1	1	1	0
6	54864364	54864690	1	1	1	0
6	55341739	55342333	1	1	0	0
6	55407903	55408174	1	1	1	0
6	55825958	55846712	1	1	0	1
6	56898487	56898547	1	1	1	0
6	57618681	57618879	1	1	1	0
6	57622878	57627848	1	1	0	0
6	58423850	58428864	1	1	0	0
6	62053978	62054298	1	1	1	0
6	62278882	62278958	1	1	0	0
6	64667008	64668346	1	2	0	0
6	65006421	65006515	1	1	1	0
6	65185153	65185466	1	0	1	0
6	66260028	66262021	1	1	0	0
6	66274842	66275165	1	1	0	0
6	66399046	66404686	1	1	0	0
6	66595037	66595830	1	1	1	0
6	68223039	68223313	1	0	0	0
6	68499604	68499692	1	1	0	0
6	72571429	72571749	1	1	0	0
6	72863852	72873540	1	1	0	0
6	73152037	73152154	1	1	0	0
6	74156153	74156477	1	1	0	0
6	74421254	74421559	1	1	1	0
6	74613570	74620396	1	2	0	1
6	74832504	74833459	0	0	0	0
6	74849698	74849813	1	1	1	0
6	74865449	74866619	1	1	1	0
6	74932723	74933073	1	1	1	0
6	75957784	75958102	1	1	1	0
6	76053694	76053815	1	1	0	0
6	76746504	76746583	1	1	0	0
6	77097493	77102641	1	1	0	0
6	77920100	77920410	0	0	0	0
6	85318144	85324220	1	1	0	1
6	85771750	85771807	1	1	0	0
6	86026353	86026667	1	1	0	0
6	86708740	86714791	1	1	0	0
6	87012223	87013632	1	1	0	0
6	88118173	88118306	1	1	0	0
6	89424153	89424460	1	0	1	0
6	90961201	90961306	1	1	0	0
6	91237576	91237896	1	1	1	0
6	92289320	92289383	1	1	0	0
6	92807995	92808320	1	1	1	0
6	94657363	94657530	1	1	0	0
6	95400828	95400922	1	1	0	0
6	96580133	96580235	1	1	0	0
6	97487391	97487607	1	1	0	0
6	97505042	97505357	1	1	0	0
6	100034502	100035321	1	2	1	0
6	100297524	100297574	1	1	1	0
6	101934560	101939029	1	1	0	0
6	103737465	103762889	1	1	0	0
6	103939867	103943220	1	1	0	0
6	104183185	104183509	1	1	0	0
6	105260827	105263757	1	1	0	1
6	105567838	105568172	1	1	1	1
6	106983623	106983941	1	1	1	0
6	107124522	107124834	1	1	1	0
6	108031343	108032402	1	1	0	0
6	108266113	108266415	1	1	1	0
6	115379163	115379379	1	1	1	0
6	115624536	115624852	1	1	0	0
6	116750814	116751132	1	1	1	0
6	117780555	117780657	1	1	1	0
6	119012288	119013927	1	1	0	0
6	119417504	119417831	1	1	0	0
6	120557978	120568246	0	0	0	0
6	121179099	121179243	1	1	0	0
6	121319293	121319616	1	1	1	0
6	122301644	122301962	1	1	1	0
6	123515059	123515373	1	1	0	0
6	123549075	123549170	0	0	0	0
6	124498907	124499229	1	1	1	0
6	124836856	124836981	1	1	0	0
6	126468008	126468244	0	0	0	0
6	128827778	128829589	1	1	0	0
6	128976348	128976564	1	1	0	0
6	128989817	128990150	1	1	1	0
6	129319516	129325574	0	0	0	0
6	130959395	130959714	1	1	0	0
6	131418003	131418987	1	1	1	0
6	131440528	131440607	1	1	0	0
6	132106602	132108785	1	1	0	0
6	132114229	132118550	1	1	0	1
6	132375176	132378901	1	1	0	0
6	132697629	132697951	1	1	0	0
6	133371488	133371831	1	1	1	0
6	134268977	134269724	1	1	1	0
6	134817346	134817662	1	0	0	0
6	136235616	136235925	1	1	1	0
6	137313694	137314186	1	1	1	0
6	140952891	140953178	1	1	1	0
6	141325708	141326033	0	0	0	0
6	141548624	141550030	1	1	0	1
6	144453404	144453661	0	0	0	0
6	149498901	149499182	1	1	1	0
6	149632778	149632944	1	1	0	0
6	150302658	150302804	0	0	0	0
6	151485865	151486937	1	1	0	0
6	153029972	153033789	0	1	0	0
6	154446916	154447237	1	1	1	0
6	154463239	154463330	1	1	0	0
6	154686518	154686793	1	1	0	0
6	155387301	155387375	0	0	0	0
6	157699904	157703269	1	1	0	0
6	157957841	157958147	1	1	0	0
6	158509037	158509097	1	1	1	0
6	158548267	158549066	1	1	1	0
6	158876077	158876404	1	0	0	0
6	159232336	159232393	0	0	0	0
6	159652110	159652422	1	1	1	0
6	159666762	159667084	1	1	1	0
6	161684136	161684238	1	0	0	0
6	162112864	162113092	1	1	1	0
6	162893501	162893836	1	1	0	0
6	163434415	163434568	1	1	0	0
6	164250808	164250915	1	1	0	0
6	165724667	165732132	1	1	0	1
6	167488071	167489576	0	0	0	0
6	168059213	168059536	0	0	0	0
6	168717031	168718747	1	1	0	0
6	169905557	169905650	1	1	1	0
7	1185065	1187654	1	1	0	0
7	1856044	1863576	1	1	0	1
7	3467459	3467519	0	0	0	0
7	5842840	5843087	1	1	0	0
7	7583517	7584914	0	0	0	0
7	7593233	7593366	1	1	0	0
7	8698629	8698846	1	1	1	0
7	9634635	9635977	1	1	1	1
7	9647960	9648091	1	1	1	0
7	10504300	10506133	1	1	0	1
7	12024231	12024499	1	1	1	0
7	13022102	13028550	1	1	0	1
7	13022102	13028550	1	1	0	1
7	13663190	13663455	1	1	1	0
7	13676922	13677002	1	0	0	0
7	14449041	14449361	0	0	0	0
7	14451265	14451430	1	0	0	0
7	14910420	14910737	1	1	1	0
7	15885450	15885866	1	1	0	0
7	16936288	16936626	0	0	0	0
7	21587707	21587827	1	1	0	0
7	22434801	22436760	1	1	0	0
7	23095966	23096018	1	1	0	0
7	24038162	24040070	1	1	0	0
7	24677926	24678248	1	1	0	0
7	25044602	25044930	1	1	0	0
7	25057445	25059853	1	1	0	0
7	27783376	27783723	1	1	1	0
7	28574298	28575146	1	1	1	0
7	28596643	28596859	1	1	0	0
7	29688452	29690143	0	1	0	0
7	31315528	31318953	1	1	0	1
7	31523780	31525289	1	1	0	0
7	32390152	32393112	1	2	0	1
7	32774805	32777591	0	0	0	0
7	32811206	32811259	1	1	0	0
7	32946899	32946972	1	1	0	0
7	33403532	33403859	0	0	0	0
7	33708273	33708407	1	0	0	0
7	33898842	33899172	1	1	1	0
7	35607973	35608041	1	1	0	0
7	36352672	36352757	1	1	0	0
7	36441168	36441942	1	1	0	0
7	37477278	37477604	1	1	0	0
7	37998508	37998822	1	1	1	0
7	38508460	38508787	1	1	0	0
7	38513007	38513343	1	1	0	0
7	39380342	39380407	1	1	0	0
7	39820098	39825201	0	0	0	0
7	42549701	42550022	1	1	1	0
7	42604623	42604964	1	1	1	0
7	44962393	44962718	1	1	0	0
7	47219078	47219174	1	1	0	0
7	49552066	49552383	0	0	0	0
7	50638565	50638655	1	1	0	0
7	51081675	51081733	1	1	0	0
7	51594313	51598689	1	1	0	1
7	52094963	52095275	1	1	1	0
7	52107108	52107424	1	1	1	0
7	52520172	52520373	1	1	0	0
7	53196024	53196338	1	1	0	0
7	54370331	54370392	0	0	0	0
7	54668974	54669539	1	1	1	0
7	55286744	55289061	1	1	0	0
7	55409862	55410106	1	1	1	0
7	55676884	55677788	1	1	0	0
7	55971771	55972134	1	1	1	0
7	56217741	56220248	0	0	0	0
7	56761981	56769947	0	0	0	0
7	57568823	57569161	1	1	1	0
7	57957716	57959407	0	0	0	0
7	62002292	62004866	1	1	0	0
7	64315808	64318058	1	1	0	1
7	64853214	64853265	1	1	0	0
7	65316659	65317130	1	1	0	0
7	65857643	65860104	1	1	0	0
7	66644851	66645409	1	1	0	0
7	66697486	66699291	1	1	0	0
7	67131796	67132145	1	1	1	0
7	68129065	68129198	1	1	0	0
7	68462071	68462389	1	1	0	0
7	70447753	70448027	1	1	1	0
7	71211899	71212955	1	1	1	0
7	72270263	72275842	0	0	0	0
7	73190197	73190548	1	1	1	0
7	73549759	73550966	1	1	0	0
7	73828496	73831315	1	1	0	1
7	75293283	75293393	1	0	0	0
7	75313183	75313242	1	0	0	0
7	76870543	76870796	1	1	1	0
7	78357841	78358180	1	1	0	0
7	79742077	79742408	1	1	1	0
7	81358338	81358611	0	0	0	0
7	81441637	81442543	1	1	0	0
7	82910895	82910958	1	1	0	0
7	82946463	82946780	1	0	0	0
7	83050175	83051199	1	1	0	0
7	83709862	83710187	1	1	1	0
7	86836615	86836923	0	0	0	0
7	88069045	88069245	1	1	1	0
7	88091300	88091749	1	1	1	0
7	89032689	89032742	0	0	0	0
7	89156998	89157085	1	0	0	0
7	89554155	89554539	1	1	1	0
7	89598873	89599188	1	0	1	0
7	89737335	89738051	0	0	0	0
7	89810408	89812599	1	1	0	0
7	90022138	90022454	1	1	0	0
7	90583933	90584239	1	1	1	0
7	93416928	93422991	1	2	0	1
7	93541817	93542539	1	1	1	0
7	95386254	95386584	1	1	0	0
7	96067513	96067827	1	1	0	0
7	96475887	96481994	1	1	0	1
7	96505545	96505623	0	0	0	0
7	96522744	96523071	1	1	0	0
7	97395308	97402642	0	0	0	0
7	97496334	97496665	1	1	1	0
7	101334196	101334515	1	1	1	0
7	102488705	102489043	1	1	0	0
7	103463067	103463388	1	1	1	0
7	103856435	103856752	1	1	0	0
7	103874938	103875244	1	1	0	0
7	104129516	104129796	1	0	0	0
7	104187385	104187715	1	1	1	0
7	104590132	104590236	1	1	0	0
7	107683983	107684126	1	1	0	0
7	108352847	108353171	1	1	1	0
7	108501444	108501545	1	1	1	0
7	108884718	108884847	1	1	0	0
7	110181966	110188432	1	1	0	1
7	113416162	113422207	1	1	0	1
7	113953502	113953813	1	1	1	0
7	116842004	116842314	1	1	0	0
7	117893951	117894252	1	1	1	0
7	118343801	118344155	1	1	0	0
7	120290251	120291387	1	1	0	0
7	120881097	120881434	1	1	0	0
7	123636942	123637287	0	0	0	0
7	125265096	125265426	1	1	1	0
7	126045887	126051447	1	1	0	1
7	126775610	126775700	1	0	0	0
7	127214970	127217981	0	0	0	1
7	127620155	127620472	1	1	0	0
7	127766415	127766728	1	1	1	0
7	128309211	128309528	1	1	1	0
7	133107673	133108004	1	1	1	0
7	138039866	138039960	0	0	0	0
7	138300259	138300497	1	1	1	0
7	139109588	139109952	1	1	1	0
7	141113864	141114182	1	0	0	0
7	141491710	141491898	1	1	0	0
7	141760556	141786899	0	1	0	0
7	142360547	142362013	1	1	1	0
7	143898586	143898923	0	0	0	0
7	144034781	144036521	1	1	1	0
7	144361169	144361496	1	1	0	0
7	144382750	144382897	1	1	1	0
7	145019594	145019970	1	1	0	0
7	146883957	146884169	1	1	0	0
7	147044512	147044570	1	1	0	0
7	148072864	148076323	1	1	0	1
7	148111561	148111617	0	0	0	0
7	148818175	148818486	1	1	1	0
7	150463050	150463390	1	0	1	0
7	151230198	151231843	0	0	0	0
7	152281693	152284305	1	1	0	0
7	153310128	153310817	1	1	1	0
7	154153812	154155070	1	1	0	1
7	154941916	154942244	1	1	1	0
7	155926191	155926284	1	1	0	0
7	157223302	157223362	1	1	0	0
7	158029475	158030448	0	0	0	0
7	158046567	158047309	1	1	0	0
7	158068918	158069123	1	1	0	0
7	158245756	158246060	1	1	1	0
7	158395093	158395204	1	1	1	0
8	2003105	2003295	0	0	1	0
8	2122083	2122346	1	1	0	0
8	2778564	2778787	1	1	1	0
8	3485768	3485909	1	1	0	0
8	3485768	3485889	1	1	0	0
8	4122884	4124972	1	1	1	0
8	4222050	4222389	1	1	0	0
8	4941224	4941520	0	0	0	0
8	5744850	5744923	1	1	0	0
8	5748177	5748505	1	1	1	0
8	6587830	6588150	1	1	0	0
8	6790872	6791193	1	1	1	0
8	6991663	6995402	1	1	0	1
8	8386031	8386944	1	1	1	0
8	11076328	11076434	1	0	0	0
8	11245559	11247207	1	1	1	1
8	13778060	13778385	1	1	1	0
8	13888840	13888933	1	1	0	0
8	15001267	15001586	1	1	1	0
8	15219342	15219425	1	1	1	0
8	18454612	18455944	1	1	0	1
8	18651452	18652425	1	1	0	1
8	19055259	19055530	1	0	0	0
8	19980263	19980577	1	1	1	0
8	24972433	24990943	1	1	0	1
8	25066679	25070652	1	1	0	0
8	26879407	26880929	1	1	0	0
8	30072449	30072624	1	1	0	0
8	30392278	30392581	1	1	1	0
8	30603941	30605548	1	3	1	0
8	31571242	31571594	1	1	1	0
8	32680006	32691261	1	1	0	1
8	34426188	34426252	1	1	0	0
8	37050880	37051853	1	1	0	0
8	38953604	38953881	1	1	1	0
8	39737281	39737510	1	1	0	0
8	39765315	39765646	1	0	0	0
8	39885686	39890854	1	1	0	0
8	39976061	39976151	1	1	0	0
8	40469735	40470383	1	1	0	0
8	40774623	40779778	1	1	0	1
8	41279329	41279651	1	1	0	0
8	42185316	42185627	1	0	0	0
8	42190432	42194394	1	1	0	0
8	46991582	46992433	1	1	0	0
8	47381308	47381640	0	0	0	0
8	47405846	47407910	1	1	0	0
8	49093386	49093978	1	1	1	0
8	50009190	50009334	1	1	1	0
8	52023762	52024035	1	1	1	0
8	52060996	52061306	1	1	0	0
8	52737962	52738284	1	1	1	0
8	56107698	56108054	1	1	0	0
8	56401203	56401518	1	1	1	0
8	56676277	56676407	1	1	0	0
8	57300201	57300318	1	1	0	0
8	59078453	59078788	1	1	0	0
8	60179775	60179826	1	1	0	0
8	61204987	61205303	1	1	1	0
8	61945872	61946021	1	0	0	0
8	62035361	62035887	1	1	0	0
8	68727321	68727652	1	1	1	0
8	71583556	71584643	1	1	0	0
8	72551406	72551739	1	1	1	0
8	73787766	73793823	1	1	0	1
8	75362871	75366962	1	1	0	1
8	75871118	75871170	1	0	0	0
8	75876939	75877264	1	1	0	0
8	77215856	77215980	1	1	0	0
8	77337382	77338426	0	0	0	0
8	84959373	84959555	1	1	0	0
8	85434785	85437267	0	0	0	0
8	85955656	85955989	1	1	0	0
8	89351927	89352023	1	1	0	0
8	89392208	89392514	1	1	0	0
8	91069174	91069495	1	1	0	0
8	92152857	92153180	1	1	1	0
8	94072328	94077192	1	1	0	0
8	96875226	96879590	0	0	0	0
8	97098074	97098425	1	1	1	0
8	97800063	97800131	1	1	1	0
8	98595393	98595731	1	1	0	0
8	98783449	98783780	1	1	0	0
8	101890451	101890519	0	0	0	0
8	103994769	103996595	1	1	0	1
8	104382900	104383219	1	1	1	0
8	106181396	106181723	1	1	1	0
8	106670519	106670838	1	1	1	0
8	107511094	107511418	1	1	1	0
8	107728556	107728885	0	0	0	0
8	108120235	108120563	1	1	1	0
8	110234720	110235052	0	0	0	0
8	110510308	110510629	0	0	0	0
8	112168226	112168578	1	1	0	0
8	112294052	112297139	1	1	0	0
8	113085424	113085753	1	1	1	0
8	113225849	113226191	1	1	1	0
8	114862620	114862753	1	1	0	0
8	114934393	114934682	1	1	1	0
8	115079316	115080676	1	1	0	0
8	115997806	115998366	1	1	1	0
8	116488217	116488545	1	1	0	0
8	118223530	118223809	1	1	1	0
8	118712789	118713119	1	1	1	0
8	120154543	120161215	0	0	0	0
8	121534104	121534442	1	1	1	0
8	121681673	121681991	1	1	1	0
8	121854744	121855061	1	1	0	0
8	124654293	124654359	1	1	0	0
8	126336797	126337114	1	0	1	0
8	126595122	126601134	1	1	0	1
8	126681376	126681706	1	2	0	1
8	127192206	127194571	1	1	0	0
8	129465154	129471266	1	1	0	1
8	131850750	131852738	1	1	0	0
8	132168284	132168596	1	1	0	0
8	132277654	132280534	1	1	0	0
8	134329445	134329766	1	1	0	0
8	135231730	135231792	0	1	0	0
8	137160196	137163898	1	1	0	0
8	137716814	137717139	1	1	0	0
8	138742966	138743861	1	1	0	0
8	138860549	138860872	1	1	0	0
8	140475259	140475590	1	1	1	0
8	142398327	142398400	1	1	0	0
8	144295495	144295552	1	1	0	0
8	144603556	144603625	1	1	0	0
8	144723603	144723934	1	1	1	0
8	145005448	145005561	1	1	0	0
8	146042931	146043066	1	1	1	0
8	146057022	146057832	0	0	0	0
8	146192870	146193199	1	1	1	0
9	469391	469570	1	1	0	0
9	1715607	1715680	1	1	0	0
9	3780617	3780942	1	1	0	0
9	4346659	4346969	1	1	0	0
9	4376418	4377644	1	1	0	0
9	4537263	4537605	0	0	0	0
9	5641633	5642810	1	1	1	0
9	6729120	6730106	1	1	0	0
9	6999378	6999684	1	1	1	0
9	7371804	7372116	1	1	1	0
9	8640848	8641662	0	0	0	0
9	9950429	9950758	1	1	0	0
9	10498741	10499050	1	1	1	0
9	11408595	11408846	1	1	0	0
9	15394881	15395196	1	1	1	0
9	15602580	15602666	0	0	0	0
9	15815307	15821940	1	1	0	0
9	16389395	16389730	1	1	0	0
9	17277058	17277288	1	1	0	0
9	18286561	18286739	1	1	1	0
9	18751827	18752116	1	1	0	0
9	22496528	22504344	1	1	0	0
9	22653395	22653768	1	1	1	0
9	22999488	22999819	1	1	1	0
9	23075121	23075438	1	1	1	0
9	23362802	23377685	1	1	0	0
9	24356419	24356736	1	1	0	0
9	25594088	25594448	1	1	1	0
9	26512928	26513242	1	0	0	0
9	27670560	27670625	1	1	0	0
9	27788196	27788337	1	1	0	0
9	27788196	27788307	1	1	1	0
9	29092575	29098014	1	1	0	1
9	29624692	29625012	1	1	1	0
9	30004922	30004992	1	1	0	0
9	30491284	30491594	1	1	1	0
9	31239843	31240052	1	1	0	0
9	31291356	31292672	1	1	0	0
9	32315154	32315380	1	1	0	0
9	33050830	33051140	1	1	0	0
9	33213070	33213929	1	1	1	0
9	35803097	35803399	1	1	1	0
9	36008969	36009033	1	1	0	0
9	36362882	36364079	1	1	0	0
9	36423655	36423970	1	1	0	0
9	39096068	39096292	0	0	1	0
9	41251641	41252641	0	0	0	0
9	71665324	71665557	1	1	1	0
9	71703146	71703465	1	1	0	0
9	71777927	71778244	1	1	1	0
9	71804519	71804992	1	1	0	0
9	71895312	71896471	1	1	1	0
9	73463598	73463913	1	1	0	0
9	75669518	75669796	1	1	1	0
9	78736727	78737038	1	1	0	0
9	79124513	79124828	1	1	0	0
9	80555433	80555817	1	0	0	0
9	81725762	81726082	1	1	1	0
9	83071657	83072065	1	1	0	0
9	83630438	83630750	1	1	1	0
9	83967918	83970683	1	1	0	1
9	84324349	84326926	1	1	0	0
9	85033846	85034187	1	1	1	0
9	87901406	87901712	1	1	1	0
9	89154558	89155946	1	1	1	0
9	89799094	89799407	1	1	1	0
9	90858984	90860963	1	1	0	1
9	92098585	92098649	0	0	0	0
9	97292907	97293231	1	1	1	0
9	100761059	100761388	1	1	1	0
9	101309044	101311664	0	1	0	0
9	101347986	101348316	1	1	1	0
9	104219696	104220378	1	1	0	0
9	104443962	104444727	1	1	1	0
9	104714844	104724481	1	1	0	0
9	105162486	105162668	1	1	0	0
9	106568301	106569727	1	1	0	0
9	107400974	107401287	1	1	0	0
9	109024117	109024427	1	1	1	0
9	110033442	110035444	1	1	0	0
9	110537521	110540595	1	1	0	0
9	112286046	112286686	1	1	0	0
9	114631747	114632065	1	1	0	0
9	114902343	114902657	1	1	1	0
9	115264645	115264736	1	1	0	0
9	115937085	115937379	1	1	0	0
9	118109643	118109987	1	1	1	0
9	119477064	119477397	1	1	1	0
9	122531835	122532152	1	1	1	0
9	130900912	130902108	1	1	0	0
9	131412057	131413976	1	1	0	0
9	131694898	131695031	1	0	0	0
9	131700926	131702157	1	1	0	0
9	132026686	132028069	1	1	0	0
9	133030643	133034801	1	1	0	1
9	133305073	133305157	1	0	0	0
9	135296997	135297073	1	1	0	0
9	136060716	136061032	1	1	1	0
9	136154304	136154433	1	0	0	0
9	136379211	136379552	1	1	1	0
9	136414102	136414425	1	1	1	0
9	136761040	136761267	1	1	1	0
9	136863596	136863947	1	1	0	0
9	137690415	137690499	1	1	0	0
9	138207941	138208001	1	1	0	0
9	138214064	138217603	1	1	0	0
9	138479101	138480199	1	1	0	0
9	140253510	140255974	0	0	0	0
10	1537792	1537898	1	0	0	0
10	1602667	1602781	1	1	1	0
10	2379471	2379797	1	1	1	0
10	3095680	3095931	1	1	0	0
10	3258132	3258208	1	1	0	0
10	4290063	4291682	1	1	0	0
10	4634802	4635120	1	1	1	0
10	4708519	4710522	1	1	0	0
10	5248653	5248756	1	1	0	0
10	5287300	5293345	1	2	0	0
10	5522923	5523010	1	1	0	0
10	5889560	5892817	1	1	0	0
10	6097371	6097868	1	1	1	0
10	6169465	6169685	1	1	1	0
10	6411564	6417629	1	1	1	1
10	7077041	7078301	1	1	0	1
10	7793789	7794038	1	1	1	0
10	8781979	8782307	1	1	1	0
10	9436189	9436251	1	1	0	0
10	9438233	9438400	1	1	1	0
10	9519816	9520121	1	1	1	0
10	10493410	10493732	1	1	1	0
10	10708536	10708852	1	1	1	0
10	12596203	12596584	1	1	1	0
10	14936349	14936665	1	1	1	0
10	15532465	15532774	1	1	0	0
10	18503076	18503589	1	1	1	0
10	19397309	19397645	1	1	1	0
10	19504645	19504784	1	1	1	0
10	20667246	20667565	1	0	0	0
10	23635492	23635621	1	1	0	0
10	24376838	24378441	1	1	0	0
10	25098082	25098419	1	1	1	0
10	26354752	26355068	1	1	1	0
10	26767942	26768247	1	1	0	0
10	27945179	27945229	0	0	0	0
10	29712146	29712720	1	1	1	0
10	29742244	29742966	1	1	1	0
10	29883209	29883264	1	1	1	0
10	31246748	31251769	0	1	0	0
10	31443351	31444864	1	1	0	0
10	32257881	32260612	1	1	0	1
10	32705727	32706064	1	1	1	0
10	33492641	33492929	1	1	1	0
10	38271986	38272142	1	1	1	0
10	42701552	42716790	0	0	0	1
10	43274201	43274532	1	1	1	0
10	44675233	44675325	1	1	0	0
10	44901299	44901606	1	1	0	0
10	49917157	49917479	1	1	1	0
10	53203677	53214222	0	0	0	0
10	53578471	53578799	1	1	1	0
10	53827668	53827985	1	1	0	0
10	53828729	53828780	1	1	0	0
10	54441197	54441513	1	1	1	0
10	54860811	54861129	1	1	1	0
10	56517028	56517340	1	1	0	0
10	56697929	56698054	0	0	0	0
10	57702026	57702365	1	1	0	0
10	58863548	58863866	1	1	1	0
10	59015218	59015559	1	1	1	0
10	59209788	59211853	1	1	0	1
10	61365482	61365800	1	1	1	0
10	65509249	65511399	1	1	0	0
10	66841806	66842061	1	1	1	0
10	67032387	67032801	1	1	1	0
10	70634324	70634436	1	1	0	0
10	70998115	70998437	1	1	0	0
10	71281004	71291092	1	1	0	0
10	73256582	73256701	1	1	0	0
10	73824657	73824960	1	1	0	0
10	78255573	78261019	1	2	0	1
10	78800903	78801221	1	1	0	0
10	81092183	81092780	1	1	0	0
10	82904658	82904930	0	0	0	0
10	88666176	88666515	1	1	0	0
10	89275798	89276568	1	1	1	0
10	90116515	90116582	1	0	0	0
10	91547385	91547720	1	1	0	0
10	91809912	91810221	1	1	0	0
10	92969226	92969563	1	1	1	0
10	93633336	93634562	1	1	0	0
10	94134600	94137653	1	1	0	1
10	95545478	95546495	1	1	1	0
10	97207055	97208027	0	0	0	0
10	99034864	99037397	1	1	1	1
10	99417568	99417626	1	1	0	0
10	100025119	100025453	1	1	0	0
10	104528123	104528447	1	1	0	0
10	104645248	104645586	1	1	1	0
10	105097523	105097836	1	1	0	0
10	107252999	107253351	0	0	0	0
10	107950683	107951595	1	1	0	0
10	108030318	108032541	1	1	0	0
10	111036378	111036697	1	1	0	0
10	111572111	111578216	1	1	0	1
10	114112182	114116658	1	1	0	1
10	114157785	114158122	1	1	0	0
10	117711617	117712002	1	1	0	0
10	118265310	118265632	1	1	0	0
10	118766020	118769356	1	1	0	0
10	119330250	119330432	1	1	0	0
10	119634275	119634605	1	1	0	0
10	122226655	122228803	1	1	0	0
10	122701137	122701429	1	1	1	0
10	124428716	124428807	1	1	0	0
10	125378941	125379014	1	1	0	0
10	127191656	127197234	1	1	0	1
10	127745181	127745980	1	1	0	0
10	128106473	128106786	1	1	1	0
10	129226744	129227054	1	1	0	0
10	129935566	129935877	1	1	1	0
10	130007553	130007603	1	1	0	0
10	132272028	132272167	0	0	0	0
10	132372179	132372324	1	1	0	0
10	132909059	132912779	1	2	0	1
10	132988685	132991208	0	1	0	1
10	133162044	133162098	1	1	0	0
10	134953605	134953841	0	0	0	0
10	134977391	134977606	1	1	1	0
10	135104793	135105983	1	1	0	0
11	223786	224002	1	1	0	0
11	1662955	1663535	1	1	0	0
11	2215312	2215565	1	1	0	0
11	5106965	5107211	1	1	0	0
11	5760088	5762365	1	1	0	1
11	6600866	6601075	1	1	0	0
11	7428580	7428910	1	1	1	0
11	7716904	7717219	1	1	1	0
11	7790335	7792009	2	1	0	0
11	8326057	8326195	1	1	1	0
11	9338353	9338621	1	1	0	0
11	9525787	9526799	0	0	0	0
11	9794574	9794899	1	0	0	0
11	10260048	10261313	1	1	0	0
11	10292729	10293834	1	1	0	0
11	12152545	12152868	0	0	0	0
11	12943733	12944009	1	1	0	0
11	14348311	14348626	1	1	1	0
11	16587159	16587294	1	1	1	0
11	16597564	16597886	1	1	1	0
11	16905547	16905600	1	1	0	0
11	16996170	16996593	1	1	0	0
11	17195840	17196152	1	1	1	0
11	18290364	18290417	1	1	0	0
11	22010475	22010544	0	0	0	0
11	22470879	22472765	1	1	0	0
11	25432504	25432726	1	1	0	0
11	25564423	25564813	1	1	1	0
11	27307870	27308202	1	1	1	0
11	27657264	27657595	0	0	0	0
11	29000583	29012888	0	0	0	0
11	29748268	29748603	1	1	0	0
11	29967579	29968466	1	1	0	0
11	31152432	31152747	1	1	0	0
11	31393774	31397646	0	0	0	0
11	31916714	31917042	0	0	0	0
11	33537673	33537995	1	1	0	0
11	33659950	33660015	1	1	0	0
11	34048596	34048799	1	1	0	0
11	34728122	34728616	1	1	0	0
11	37793218	37793347	1	1	0	0
11	39010739	39010805	1	1	0	0
11	39785905	39785974	1	1	1	0
11	39805115	39805449	1	1	0	0
11	41007019	41007340	1	1	0	0
11	41308137	41308215	1	1	0	0
11	41818197	41819022	1	2	0	0
11	41822281	41822607	1	0	0	0
11	42156150	42156478	0	0	0	0
11	42464099	42464409	1	1	0	0
11	43891830	43892165	1	1	1	0
11	43909594	43909899	1	1	0	0
11	45132764	45132956	1	1	0	0
11	45429847	45431613	1	1	0	0
11	47057589	47063706	1	1	0	1
11	48120062	48120370	1	1	1	0
11	48446815	48447110	1	1	1	0
11	48600857	48604282	1	1	0	1
11	48690003	48690171	1	1	0	0
11	48734733	48736948	1	1	0	1
11	48880716	48881741	2	1	0	0
11	48928945	48929255	1	1	1	0
11	48934482	48934820	1	1	1	0
11	48944699	48945369	1	1	0	0
11	48948712	48949222	1	1	0	0
11	49425082	49425416	1	1	1	0
11	50640218	50641074	1	1	0	0
11	51341167	51362969	1	1	0	0
11	51577837	51581750	0	0	0	0
11	55488947	55489275	0	0	0	0
11	57962829	57963155	0	0	0	0
11	58166982	58168149	1	1	0	0
11	58220605	58220934	0	0	0	0
11	58587132	58587988	1	1	0	0
11	58594189	58596019	1	1	0	0
11	58809286	58809617	1	1	0	0
11	61107786	61108124	1	1	0	0
11	61944788	61945085	1	1	0	0
11	63698909	63701653	0	0	0	0
11	64268440	64268499	1	1	0	0
11	67642225	67644843	0	0	0	0
11	67662507	67662586	1	1	1	0
11	68183094	68183403	1	0	0	0
11	69400841	69401402	1	1	1	0
11	71861598	71861912	1	1	1	1
11	74145058	74145404	0	0	0	0
11	76445325	76445459	1	1	0	0
11	78838457	78838513	0	0	0	0
11	81856411	81863345	0	1	0	0
11	83143381	83143660	0	0	0	0
11	84723184	84723389	1	1	1	0
11	89932514	89932852	1	1	1	0
11	92245998	92246301	1	1	0	0
11	92869805	92875913	1	1	0	1
11	93102801	93103118	1	1	1	0
11	93679230	93681423	1	1	0	1
11	95169380	95175431	1	1	0	1
11	96614760	96615086	1	1	1	0
11	99276323	99276662	1	1	1	0
11	101289994	101290317	1	1	1	0
11	101416773	101417102	1	1	1	0
11	102471847	102472162	1	1	1	0
11	102751105	102752802	1	1	0	0
11	103087928	103088084	1	1	1	0
11	103410822	103411134	1	1	1	0
11	103949528	103949636	1	1	0	0
11	104010474	104010817	1	1	0	0
11	104180381	104180723	1	1	1	0
11	104267749	104273229	1	1	0	1
11	105723493	105723823	1	1	1	0
11	107158610	107158665	1	1	0	0
11	110026838	110026894	1	1	1	0
11	110489596	110490055	1	1	0	0
11	110911647	110911818	1	1	0	0
11	114397160	114397230	1	1	0	0
11	122347577	122349280	1	1	0	0
11	123230019	123230075	1	1	0	0
11	124775035	124778298	1	1	0	1
11	124830139	124830246	1	1	1	0
11	125053086	125053375	1	1	1	0
11	132558588	132558876	1	1	0	0
11	134431780	134431835	1	1	0	0
11	134445855	134445916	1	1	0	0
11	134601979	134607661	0	0	0	0
12	377497	384829	1	1	0	1
12	1028786	1029591	1	1	0	0
12	1230946	1231799	0	0	0	0
12	1864012	1864326	1	1	1	0
12	3860912	3860965	1	1	0	0
12	6538255	6538626	1	1	1	0
12	6613336	6613398	1	1	0	0
12	6907384	6907639	1	1	0	0
12	7832826	7832950	0	0	0	0
12	8558486	8590846	1	1	0	1
12	8625579	8625889	1	1	0	0
12	9016804	9017867	1	1	1	0
12	10703488	10703814	1	1	1	0
12	10813067	10813239	1	1	1	0
12	11258525	11258838	1	1	0	0
12	11288103	11288156	1	1	0	0
12	11341899	11342212	1	1	1	0
12	12263339	12263671	0	0	0	0
12	13725906	13726553	1	1	1	0
12	13941609	13941706	1	0	0	0
12	14052324	14052818	1	1	0	0
12	14258602	14258932	1	1	1	0
12	16420128	16421286	1	1	0	0
12	17894162	17894388	1	1	1	0
12	18317393	18317700	0	0	1	0
12	20862520	20862857	1	1	0	0
12	21775416	21775734	1	1	1	0
12	22047473	22047575	1	1	1	0
12	23795726	23796038	1	1	0	1
12	23939522	23940088	1	1	0	0
12	24460408	24460699	1	0	0	0
12	25670021	25670491	1	1	1	0
12	26303487	26303557	1	1	0	0
12	26511021	26511352	1	1	1	0
12	27433988	27434318	1	1	0	0
12	28823496	28823578	1	1	0	0
12	29573408	29573748	1	1	1	0
12	30043761	30043947	1	1	1	0
12	30371318	30371742	1	1	0	0
12	32963600	32963914	1	1	1	0
12	33853140	33853354	1	1	1	0
12	34515476	34515584	1	1	0	0
12	34845026	34849137	1	2	0	1
12	37991226	37994633	1	1	0	0
12	38010146	38018095	1	1	0	0
12	38084804	38085657	1	0	0	0
12	38085944	38086452	0	0	0	0
12	38102650	38102820	1	1	0	0
12	38372112	38372283	1	1	1	0
12	39527956	39529157	1	1	0	0
12	40864969	40865091	0	0	0	0
12	41183196	41183501	1	1	0	0
12	41659817	41660133	1	1	0	0
12	41757437	41757525	1	1	0	0
12	42238054	42238877	1	1	1	0
12	43654406	43654752	1	1	0	0
12	43977450	43979549	1	1	0	0
12	45903154	45909939	1	1	0	0
12	45948359	45948444	1	1	0	0
12	47075351	47075698	1	1	1	0
12	48725467	48728380	1	1	0	0
12	51216435	51218459	1	1	0	0
12	51796889	51796941	1	1	0	0
12	54245408	54245696	1	2	1	0
12	55127306	55127366	1	1	0	0
12	55727210	55728183	1	1	0	0
12	61736529	61736798	1	1	1	0
12	62295032	62295217	0	0	0	0
12	63946729	63946956	1	1	0	0
12	65134827	65135003	1	0	0	0
12	71602358	71604473	1	1	0	0
12	72356577	72358140	1	1	0	0
12	72725140	72725309	1	1	0	0
12	72739802	72739855	1	1	1	0
12	73293558	73293668	1	1	0	0
12	74571808	74572021	1	1	0	0
12	74964926	74965041	1	1	1	0
12	77006204	77006266	1	1	0	0
12	83844045	83844608	1	1	1	0
12	83959218	83959533	1	1	0	0
12	84042270	84042582	0	0	0	0
12	84484485	84484800	1	1	1	0
12	84593109	84596011	1	1	0	1
12	86523316	86523635	1	1	1	0
12	87158310	87158371	1	1	0	0
12	90846373	90846576	1	1	0	0
12	94358329	94358640	1	1	1	0
12	95244025	95244447	1	1	1	0
12	95344057	95344366	1	1	1	0
12	96010454	96012414	1	1	0	0
12	96233582	96236327	0	0	0	0
12	96340346	96342954	1	1	0	0
12	97501033	97501105	1	1	0	0
12	97554728	97555055	1	1	1	0
12	98669928	98672090	1	1	0	1
12	98955402	98959000	0	0	0	0
12	99793948	99802770	1	1	0	1
12	101872667	101872717	1	1	0	0
12	102102407	102107086	1	1	0	1
12	104293396	104293723	1	1	1	0
12	105773515	105773838	1	1	0	0
12	113071990	113072197	1	1	1	0
12	115023766	115023828	1	1	0	0
12	123010339	123010667	0	0	0	0
12	124795816	124795936	1	1	1	0
12	125334398	125334707	1	1	0	0
12	125433332	125433414	1	1	0	0
12	126019196	126019252	1	1	1	0
12	126825401	126825492	1	1	0	0
12	127199949	127200287	0	0	0	0
12	127502625	127502852	1	1	0	0
12	127660427	127660752	1	2	1	0
12	127947266	127947318	1	1	0	0
12	128037978	128038294	1	1	1	0
12	129182679	129182751	1	1	0	0
12	130060288	130060618	1	2	1	0
12	130123025	130123165	1	1	0	0
12	131815903	131815983	1	1	0	0
12	132186710	132186782	0	0	0	0
13	20342553	20343467	1	1	0	0
13	21730901	21731223	1	1	1	0
13	22574676	22574770	1	1	0	0
13	23055209	23055515	0	0	0	0
13	23632498	23637302	1	1	0	1
13	24057641	24057972	1	1	0	0
13	24710955	24711268	1	1	0	0
13	25721018	25721336	1	1	1	0
13	28268140	28269048	1	1	0	0
13	28333011	28333108	1	1	1	0
13	28839857	28840181	1	1	1	0
13	29891563	29891873	1	1	1	0
13	29954758	29955081	1	1	1	0
13	30215824	30221844	1	1	0	0
13	31043602	31043824	0	0	0	0
13	31175586	31175920	0	0	0	0
13	31418213	31418481	1	1	1	0
13	31426222	31426511	0	0	1	0
13	31703545	31705657	1	1	0	0
13	31963616	31963686	1	1	1	0
13	32014699	32014829	1	1	0	0
13	34192592	34193321	0	0	0	0
13	36806770	36806861	1	1	0	0
13	37414466	37414785	1	1	1	0
13	37414466	37414786	1	1	1	0
13	39057316	39060201	0	0	0	0
13	39934183	39935480	1	1	0	0
13	40028470	40028791	1	1	0	0
13	41271112	41271423	1	1	1	0
13	42755953	42756204	1	1	1	0
13	42946048	42946378	1	1	1	0
13	43539795	43541447	1	1	0	0
13	45042433	45043105	1	0	0	0
13	46005379	46005721	0	0	0	0
13	47689477	47689790	1	1	1	0
13	48419926	48420081	1	1	1	0
13	50596829	50596972	1	1	0	0
13	51069347	51075078	1	1	0	1
13	51551935	51552263	1	1	0	0
13	51760756	51760872	1	1	0	0
13	55941179	55941468	1	1	1	0
13	55952595	55952684	1	1	0	0
13	56151096	56151219	1	1	0	0
13	57975501	57975848	1	1	0	0
13	58528927	58528984	1	1	0	0
13	60172491	60172823	1	1	1	0
[truncated: 677 more rows]

## Sheet: 6x coverage INS
Chromosome	Start	Start+Length	SVIM	Sniffles	PBHoney-Spots	PBHoney-Tails
1	20096482	20096861	0	0	1	0
1	30878560	30878605	0	0	0	0
1	33652452	33652551	0	0	0	0
1	77938472	77938524	1	1	1	0
1	245823630	245823693	0	0	0	0
1	247386196	247386221	1	1	1	0
2	49087934	49087954	1	0	1	0
2	99738089	99738259	1	1	1	0
2	134261903	134261962	1	1	1	0
2	239484717	239484843	0	0	0	0
2	242929754	242929950	0	0	1	0
3	7821280	7821299	2	1	1	0
3	77404278	77404305	0	0	1	0
3	79662060	79662094	1	0	0	0
3	194776280	194776404	0	0	1	0
4	55036119	55036164	0	0	1	0
4	88790584	88790596	1	1	0	0
4	103785582	103785639	1	1	0	0
4	156270464	156270491	0	0	0	0
4	181313959	181313999	0	0	0	0
5	2099691	2099972	0	0	0	0
5	6868849	6868876	1	0	0	0
5	20472163	20472238	1	1	1	0
5	31906367	31906451	1	1	1	0
5	135114468	135114494	0	0	0	0
5	164367292	164367319	1	0	1	0
6	104715227	104715376	0	1	0	0
6	115109935	115109987	0	0	0	0
6	166699087	166699341	0	0	0	0
7	12014108	12014248	1	1	0	0
7	54674087	54674329	1	1	0	0
7	102573007	102573074	1	1	1	0
7	128438413	128438450	1	1	1	0
8	42378046	42378151	0	0	0	0
8	88268999	88269063	1	1	0	0
8	94666519	94666541	1	1	0	0
8	133920667	133920712	1	0	1	0
9	16896156	16896174	1	1	0	0
9	31978473	31978537	1	1	1	0
9	38655894	38655955	0	0	0	0
9	90482878	90482941	1	1	0	0
10	5202142	5202182	1	0	1	0
10	25743222	25743246	1	0	0	0
10	58941032	58941118	1	1	0	0
10	129061630	129061647	1	1	1	0
10	134326287	134326498	0	2	1	0
11	14863295	14863316	1	0	0	0
11	96665982	96666134	1	1	1	0
12	17827883	17827958	1	0	1	0
13	103346857	103346910	0	0	0	0
13	105408694	105408769	1	0	0	0
14	82116288	82116611	0	0	0	0
15	26060659	26060723	0	0	1	0
15	27630372	27630452	1	1	1	0
15	53568184	53568230	1	0	0	0
16	13774434	13774495	1	1	0	0
16	78227539	78227633	1	2	0	0
17	45209243	45209262	1	1	1	0
17	69645257	69645282	0	0	0	0
17	75099788	75099840	1	1	1	0
18	41314949	41315022	1	0	1	0
19	44169897	44169918	1	1	0	0
19	47012308	47012357	0	0	0	0
19	49086433	49086650	0	0	0	0
20	7699659	7699891	1	1	1	0
21	34529234	34529290	0	0	0	0
22	49094673	49094845	1	1	0	0
22	49670985	49671183	1	1	1	0
