# Supplementary material for: SVIM: structural variant identification using mapped long reads
Source: Bioinformatics. 2019 Jan 21;35(17):2907–15. doi: 10.1093/bioinformatics/btz041 (PMC6735718; doi:10.1093/bioinformatics/btz041)
Supplement: btz041_Supplementary_Materials [file btz041_supplementary_materials.zip › btz041-suppl_data/btz041_Supplementary Table 1.xlsx]

## Sheet: README
Supplementary Table 1 - List of detected interspersed duplications in NA12878
Manuscript: "SVIM: Structural Variant Identification using Mapped Long Reads" by David Heller and Martin Vingron
This document belongs to Section 3.4 of the manuscript: Interspersed duplications in NA12878
The worksheet contains a table of 27 high-scoring interspersed duplications detected by SVIM in the 53x coverage PacBio read dataset of NA12878.
The table contain the genomic source and destination of each duplication as well as the score produced by SVIM.
Column F describes genomic features from the RepeatMasker and UCSC Genes tracks overlapping the genomic source of the duplication.
Column G denotes whether SVIM has found evidence that the genomic source region might be deleted relative to the reference.

## Sheet: Interspersed duplications
Genomic source					Genome annotation of Genomic source	Genomic source potentially deleted
Chromsome	Start	End	Genomic destination	SVIM Score
1	564474	564525	MT:4040-4092	67.6783
1	37938258	37938372	2:68914876-68914990	90.2848
1	109494860	109495132	3:110413392-110413664	95.5894	AluSp
1	168024589	168025731	19:24033180-24034322	58.886		X
10	75488966	75489270	5:54865790-54866094	51.7907	AluY
10	82293089	82295347	16:75503334-75505592	87.5223	SVA
12	56989718	56990095	15:39994630-39995008	56.5787	5'UTR (BAZ2A), 3'UTR (RBMS2)
16	29647637	29647748	16:21561763-21561874	49.6553
16	69978674	69978757	16:70201668-70201751	87.8712	AluY (part)	X
16	72060908	72061193	7:49057612-49057896	92.8965	AluY
17	60534360	60534671	7:128150830-128151142	94.2138	AluSc8
2	231536849	231537159	11:5885142-5885452	94.7416	AluY
2	235784059	235784252	10:26961084-26961277	87.8347	AluY (part)
20	33802699	33803013	8:127119358-127119672	90.2368	AluSz
22	32927889	32928560	6:24683994-24684665	63.8406
3	148566800	148567088	18:4355871-4356159	96.9029	AluYb8	X
3	197855242	197855299	9:141081933-141081990	62.4349	L1MB3 (part)
4	21147739	21148035	4:28320760-28321056	94.1016	AluY
4	80888060	80894474	5:21207731-21214145	77.3324	L1HS	X
4	154425121	154425419	21:35383716-35384014	92.7751	AluY
7	64556279	64556334	7:65250409-65250464	66.134	L1MC5
7	73155513	73155792	1:59871876-59872156	90.1738	AluSp
8	52730143	52731479	11:38812664-38814001	69.9125	5'UTR (PCMTD1)
9	38241362	38243844	15:63770041-63772523	90.5365	SVA_F
GL000194.1	7326	7369	21:9862302-9862345	51.4536
X	140211450	140211710	7:84901720-84901980	96.2904	L1HS (part)
X	155214070	155216869	X:155033467-155036266	77.9452	HERVK14+LTR14B
